# Supplementary material for: Enabling direct-growth route for highly efficient ethanol upgrading to long-chain alcohols in aqueous phase
Source: Nat Commun. 2023 Dec 1;14:7935. doi: 10.1038/s41467-023-43773-3 (PMC10692112; doi:10.1038/s41467-023-43773-3)
Supplement: Supplementary file 4 — Source Data [file 41467_2023_43773_MOESM4_ESM.xlsx]

## Sheet: Fig.2 
a
S/Ni molar ratio	Conversion (%)	Carbon balance (%)	Selectivity (C%)
			C4OH	C6OH	C8+OH	Ald	L-CH	Gas	Other
0	51.8	86.2	29.2	23.2	26	2.4	1.1	16	2.1
1/60	66.2	87.6	25.4	27.1	34	2.9	1.5	7.2	1.9
1/30	76.5	84.8	21.3	27.5	43	1.4	0.9	3.5	2.4
1/25	62.5	85.7	44.1	29.3	17.7	4	1.3	1.3	2.3
1/20	29	90.7	72.5	15.3	4.8	7	-	0.4	-
c
Second-stage temperature	Conversion (%)	Carbon balance (%)	Selectivity (C%)
(°C)			C4OH	C6OH	C8+OH	Ald	L-CH	Gas	Other
220	90.7	85.7	12.1	22.8	48.5	0.6	3.8	11	1.2
240	96.6	84.9	7.3	19.2	53.6	0.7	6	11.7	1.5
250	99.1	85.7	3.6	15.2	59	0.6	6.2	13.4	2
260	99	86.2	3.4	13	55.7	0.8	8.6	17.1	1.4
280	99	87.1	3.8	13.7	51	0.8	8.5	20.4	1.8
e
Numer of monomers in the chain (i)	Alcohol Sel. (C%)
2	4.62022
3	19.556
4	23.7558
5	20.5624
6	15.0283
7	10.6597
8	5.81758
Numer of monomers in the chain (i)	In(Wn/n)	In(Wn/n) predicted by step-growth plot
2	-1.7127	-3.71595
3	-2.2536	-2.75488
4	-2.7945	-2.88864
5	-3.3354	-3.28387
6	-3.8763	-3.81201
7	-4.4172	-4.32354
8	-4.9581	-5.07323
f
Run	Conversion (%)	Carbon balance (%)	Selectivity (C%)
			C4OH	C6OH	C8+OH	Ald	L-CH	Gas	Other
1	99.1	85.7	3.6	15.2	59	0.6	6.2	13.4	2
2	99.1	85.2	4.8	17.1	57.5	0.7	6.3	12.3	1.3
3	98.6	83.6	6.5	19.8	54.5	0.7	7	10.8	0.7
4	97.5	84.8	7.4	19.7	55.4	0.8	4.9	10.6	1.2
5	97.1	83.7	7.6	21.7	54.8	0.6	4.3	10	1
6	95.7	82	7	20.6	59	0.7	3	9.1	0.6

## Sheet: Fig.3
a				b	Ni@C-S0			Ni@C-S1/30			Ni@C-S1/25			c	Ni@C-S0			Ni@C-S1/30			Ni@C-S1/25			d	50℃		100℃		140℃		180℃		220℃		250℃		280℃		320℃			e	50℃		100℃		140℃		180℃
Catalyst	EtOH dehydrogenation rate	Hydrogenation rate			Temperature(℃）	Intensity		Temperature(℃）	Intensity		Temperature(℃）	Intensity			Temperature(℃）	Intensity		Temperature(℃）	Intensity		Temperature(℃）	Intensity			Wavenumbers (cm-1)	Absorbance (a.u.)	Wavenumbers (cm-1)	Absorbance (a.u.)	Wavenumbers (cm-1)	Absorbance (a.u.)	Wavenumbers (cm-1)	Absorbance (a.u.)	Wavenumbers (cm-1)	Absorbance (a.u.)	Wavenumbers (cm-1)	Absorbance (a.u.)	Wavenumbers (cm-1)	Absorbance (a.u.)	Wavenumbers (cm-1)	Absorbance (a.u.)			Wavenumbers (cm-1)	Absorbance (a.u.)	Wavenumbers (cm-1)	Absorbance (a.u.)	Wavenumbers (cm-1)	Absorbance (a.u.)	Wavenumbers (cm-1)
	(mmol gcat-1 h-1)	(mmol gcat-1 h-1)			29.8788	1.27782e-13		29.934	1.79756e-13		29.2243	2.12386e-13			29.8788	9.66931e-14		29.934	2.70918e-13		29.8882	3.69204e-13			3999.64	1.00144	3999.64	0.99907	3999.64	0.99739	3999.64	1	3999.64	1	3999.64	1	3999.64	1	3999.64	1			3999.64	0.7	3999.64	0.95942	3999.64	1	3999.64
Ni@C-S0	157	1022.4			30.3242	1.28233e-13		30.3794	1.79046e-13		29.6765	2.12019e-13			30.3242	9.65082e-14		30.3794	2.71297e-13		30.3405	3.72442e-13			3997.71	0.99707	3997.71	0.99861	3997.71	0.98988	3997.71	1	3997.71	1	3997.71	1	3997.71	1	3997.71	1			3997.71	0.69422	3997.71	0.95555	3997.71	1	3997.71
Ni@C-S1/30	180.5	657.7			30.7698	1.27923e-13		30.8253	1.77033e-13		30.1288	2.17471e-13			30.7698	9.67329e-14		30.8253	2.72384e-13		30.7933	3.75411e-13			3995.78	0.99783	3995.78	0.99719	3995.78	0.99259	3995.78	1	3995.78	1	3995.78	0.99039	3995.78	1	3995.78	0.98864			3995.78	0.68963	3995.78	0.94968	3995.78	1	3995.78
Ni@C-S1/25	175.7	516.2			31.2152	1.284e-13		31.2714	1.77779e-13		30.5809	2.14069e-13			31.2152	9.65462e-14		31.2714	2.72954e-13		31.2457	3.78722e-13			3993.85	1.00127	3993.85	0.99694	3993.85	0.9992	3993.85	0.98137	3993.85	0.9809	3993.85	0.98038	3993.85	0.97948	3993.85	0.97865			3993.85	0.68706	3993.85	0.94806	3993.85	1	3993.85
					31.6604	1.28483e-13		31.7174	1.79354e-13		31.0332	2.19439e-13			31.6604	9.66225e-14		31.7174	2.74005e-13		31.6984	3.81653e-13			3991.93	1.00321	3991.93	0.99979	3991.93	1.00045	3991.93	0.98137	3991.93	0.9809	3991.93	0.98038	3991.93	0.97948	3991.93	0.9899			3991.93	0.68584	3991.93	0.95119	3991.93	1.0101	3991.93
Catalyst	C−C formation rate				32.1061	1.2874e-13		32.1633	1.79364e-13		31.4852	2.16312e-13			32.1061	9.66592e-14		32.1633	2.75326e-13		32.151	3.86282e-13			3990	1.00225	3990	1.00318	3990	0.99975	3990	0.98137	3990	0.9809	3990	0.98038	3990	0.9899	3990	0.9899			3990	0.68842	3990	0.9557	3990	1	3990
	(mmol gcat-1 h-1)				32.5517	1.27705e-13		32.6094	1.81003e-13		31.9375	2.1432e-13			32.5517	9.65335e-14		32.6094	2.77119e-13		32.6033	3.88351e-13			3988.07	1.00038	3988.07	1.00274	3988.07	1.00003	3988.07	0.9899	3988.07	0.9899	3988.07	0.99942	3988.07	0.9899	3988.07	0.9899			3988.07	0.69283	3988.07	0.95793	3988.07	1.00901	3988.07
NaOH	2082				32.9971	1.27562e-13		33.0551	1.84993e-13		32.3893	2.19118e-13			32.9971	9.67064e-14		33.0551	2.79328e-13		33.0556	3.91636e-13			3986.14	1	3986.14	1	3986.14	1	3986.14	0.9899	3986.14	0.9899	3986.14	0.99942	3986.14	0.97948	3986.14	0.9899			3986.14	0.69522	3986.14	0.95763	3986.14	0.99902	3986.14
					33.442	1.26516e-13		33.5012	1.86237e-13		32.8415	2.21078e-13			33.442	9.65514e-14		33.5012	2.81369e-13		33.5074	3.94825e-13			3984.21	1.00064	3984.21	1.00101	3984.21	1.00131	3984.21	1	3984.21	1	3984.21	1.00962	3984.21	0.98947	3984.21	1			3984.21	0.69577	3984.21	0.95625	3984.21	0.9901	3984.21
					33.8874	1.26471e-13		33.9471	1.88043e-13		33.2938	2.23783e-13			33.8874	9.64599e-14		33.9471	2.8711e-13		33.9599	3.97572e-13			3982.28	0.9985	3982.28	1.00775	3982.28	1.00388	3982.28	0.9899	3982.28	0.9899	3982.28	0.99942	3982.28	0.97948	3982.28	0.9899			3982.28	0.69497	3982.28	0.95624	3982.28	1	3982.28
					34.3326	1.26821e-13		34.3931	1.88857e-13		33.7457	2.23844e-13			34.3326	9.63063e-14		34.3931	2.90132e-13		34.4122	4.01584e-13			3980.36	0.99533	3980.36	1.01216	3980.36	1.00363	3980.36	0.9899	3980.36	0.9899	3980.36	0.99942	3980.36	0.97948	3980.36	1.00115			3980.36	0.6935	3980.36	0.96025	3980.36	0.99902	3980.36
					34.778	1.28019e-13		34.8394	1.90024e-13		34.1975	2.28516e-13			34.778	9.62062e-14		34.8394	2.92746e-13		34.8643	4.06106e-13			3978.43	0.99715	3978.43	1.00727	3978.43	0.99972	3978.43	0.99844	3978.43	0.9989	3978.43	0.99942	3978.43	0.9899	3978.43	1.00115			3978.43	0.69176	3978.43	0.96428	3978.43	1.00794	3978.43
					35.2237	1.27898e-13		35.2858	1.90761e-13		34.6499	2.28343e-13			35.2237	9.64461e-14		35.2858	2.95665e-13		35.317	4.09969e-13			3976.5	1.00072	3976.5	1.00042	3976.5	0.99511	3976.5	0.9899	3976.5	0.9989	3976.5	0.9899	3976.5	0.9899	3976.5	0.9899			3976.5	0.68991	3976.5	0.9616	3976.5	1.00901	3976.5
					35.6694	1.28914e-13		35.7321	1.92946e-13		35.1023	2.30668e-13			35.6694	9.64456e-14		35.7321	2.98552e-13		35.7688	4.13896e-13			3974.57	1.00141	3974.57	1.00112	3974.57	0.99326	3974.57	1	3974.57	1	3974.57	0.99039	3974.57	1	3974.57	1			3974.57	0.69004	3974.57	0.95492	3974.57	1.0192	3974.57
					36.1148	1.3041e-13		36.1782	1.93848e-13		35.5549	2.30437e-13			36.1148	9.69201e-14		36.1782	3.01718e-13		36.2208	4.18105e-13			3972.64	1.00196	3972.64	1.00594	3972.64	0.99704	3972.64	0.9899	3972.64	0.9899	3972.64	0.9899	3972.64	0.9899	3972.64	0.9899			3972.64	0.69331	3972.64	0.95395	3972.64	1.00901	3972.64
					36.5605	1.29954e-13		36.6239	1.95962e-13		36.0071	2.32071e-13			36.5605	9.66652e-14		36.6239	3.04625e-13		36.6732	4.20964e-13			3970.71	1.00346	3970.71	1.0064	3970.71	1.00212	3970.71	0.9899	3970.71	0.9899	3970.71	0.9899	3970.71	0.9899	3970.71	1.00115			3970.71	0.69702	3970.71	0.9608	3970.71	1.01802	3970.71
					37.0058	1.29302e-13		37.0702	1.9654e-13		36.4597	2.39746e-13			37.0058	9.70046e-14		37.0702	3.08242e-13		37.1257	4.25245e-13			3968.78	1.00414	3968.78	1.00168	3968.78	1.00129	3968.78	0.9899	3968.78	0.9899	3968.78	0.9899	3968.78	0.9899	3968.78	1.00115			3968.78	0.69837	3968.78	0.96688	3968.78	1.00794	3968.78
					37.4509	1.28753e-13		37.5162	1.97372e-13		36.912	2.37585e-13			37.4509	9.79126e-14		37.5162	3.11277e-13		37.578	4.28017e-13			3966.86	1.00544	3966.86	0.99878	3966.86	0.99873	3966.86	0.98	3966.86	0.98891	3966.86	0.98943	3966.86	0.99031	3966.86	0.99114			3966.86	0.6971	3966.86	0.96441	3966.86	1.01686	3966.86
					37.8963	1.29174e-13		37.962	1.97768e-13		37.364	2.34877e-13			37.8963	9.80905e-14		37.962	3.13412e-13		38.03	4.31358e-13			3964.93	1.00679	3964.93	1.00143	3964.93	1.00005	3964.93	0.98	3964.93	0.99782	3964.93	0.98943	3964.93	0.99031	3964.93	0.99114			3964.93	0.69457	3964.93	0.95621	3964.93	1.00794	3964.93
					38.3413	1.28041e-13		38.4077	1.98256e-13		37.8161	2.40037e-13			38.3413	9.95353e-14		38.4077	3.1657e-13		38.4823	4.3529e-13			3963	1.00516	3963	1.00629	3963	1.0023	3963	0.9899	3963	0.9989	3963	0.9899	3963	0.9899	3963	0.9899			3963	0.69356	3963	0.95246	3963	1.00901	3963
					38.7869	1.29015e-13		38.8535	1.99142e-13		38.2684	2.39724e-13			38.7869	1.01161e-13		38.8535	3.19319e-13		38.9347	4.38723e-13			3961.07	1.0042	3961.07	1.01108	3961.07	1.00274	3961.07	1	3961.07	1	3961.07	0.99039	3961.07	1	3961.07	1			3961.07	0.69357	3961.07	0.95592	3961.07	1.00901	3961.07
					39.2324	1.29766e-13		39.2992	2.0047e-13		38.7208	2.40601e-13			39.2324	1.03035e-13		39.2992	3.21656e-13		39.3875	4.42609e-13			3959.14	1.00795	3959.14	1.01671	3959.14	1.00168	3959.14	1.00862	3959.14	1.00909	3959.14	1	3959.14	1	3959.14	1.01136			3959.14	0.69315	3959.14	0.96026	3959.14	1.00794	3959.14
					39.6777	1.31437e-13		39.7453	2.02199e-13		39.1732	2.42813e-13			39.6777	1.04708e-13		39.7453	3.24086e-13		39.8398	4.48339e-13			3957.21	1.012	3957.21	1.02076	3957.21	0.99865	3957.21	0.99844	3957.21	0.9989	3957.21	0.99942	3957.21	0.9899	3957.21	1.00115			3957.21	0.69443	3957.21	0.96129	3957.21	1.00794	3957.21
					40.1231	1.32471e-13		40.1907	2.03833e-13		39.6257	2.45724e-13			40.1231	1.06605e-13		40.1907	3.27214e-13		40.2918	4.53551e-13			3955.29	1.00961	3955.29	1.01829	3955.29	0.99453	3955.29	0.99844	3955.29	0.9989	3955.29	1.00894	3955.29	1.00032	3955.29	1.00115			3955.29	0.69562	3955.29	0.95875	3955.29	1.00794	3955.29
					40.5681	1.33643e-13		40.6367	2.06524e-13		40.0785	2.47629e-13			40.5681	1.08867e-13		40.6367	3.29822e-13		40.7441	4.59577e-13			3953.36	1.00079	3953.36	1.01082	3953.36	0.99269	3953.36	0.98137	3953.36	0.9899	3953.36	0.99942	3953.36	0.97948	3953.36	0.97865			3953.36	0.69054	3953.36	0.9522	3953.36	1.00901	3953.36
					41.0139	1.3445e-13		41.083	2.06695e-13		40.5311	2.49138e-13			41.0139	1.11096e-13		41.083	3.32467e-13		41.1964	4.64896e-13			3951.43	0.9931	3951.43	1.00247	3951.43	0.99175	3951.43	0.97547	3951.43	0.98275	3951.43	0.99088	3951.43	0.96777	3951.43	0.96439			3951.43	0.67767	3951.43	0.94068	3951.43	1.02041	3951.43
					41.4591	1.36286e-13		41.529	2.0862e-13		40.9836	2.43184e-13			41.4591	1.13999e-13		41.529	3.32273e-13		41.6484	4.7032e-13			3949.5	0.9937	3949.5	0.99529	3949.5	0.99099	3949.5	0.96803	3949.5	0.96515	3949.5	0.98157	3949.5	0.93487	3949.5	0.93963			3949.5	0.6695	3949.5	0.93476	3949.5	1.04315	3949.5
					41.9045	1.36809e-13		41.9744	2.10217e-13		41.436	2.52628e-13			41.9045	1.1719e-13		41.9744	3.34289e-13		42.1009	4.7624e-13			3947.57	1.00111	3947.57	0.99244	3947.57	0.99491	3947.57	0.98712	3947.57	0.97531	3947.57	0.99191	3947.57	0.96642	3947.57	0.96124			3947.57	0.67752	3947.57	0.94556	3947.57	1.03228	3947.57
					42.3499	1.37569e-13		42.4208	2.10486e-13		41.8882	2.52535e-13			42.3499	1.19845e-13		42.4208	3.37815e-13		42.553	4.81692e-13			3945.64	1.00721	3945.64	0.9909	3945.64	1.00057	3945.64	0.99444	3945.64	0.97443	3945.64	0.99139	3945.64	0.97785	3945.64	0.98603			3945.64	0.6894	3945.64	0.95699	3945.64	1.02164	3945.64
					42.7954	1.38793e-13		42.8666	2.10711e-13		42.3405	2.57558e-13			42.7954	1.23091e-13		42.8666	3.40849e-13		43.0053	4.86848e-13			3943.71	1.00798	3943.71	0.98585	3943.71	1.00338	3943.71	0.98564	3943.71	0.97443	3943.71	0.98157	3943.71	0.98859	3943.71	0.99763			3943.71	0.69236	3943.71	0.95662	3943.71	1.01235	3943.71
					43.2407	1.40617e-13		43.3123	2.10034e-13		42.7933	2.55169e-13			43.2407	1.25653e-13		43.3123	3.43563e-13		43.4574	4.93519e-13			3941.79	1.0037	3941.79	0.98094	3941.79	1.00392	3941.79	0.98564	3941.79	0.99299	3941.79	0.99139	3941.79	0.98859	3941.79	0.99763			3941.79	0.68759	3941.79	0.95487	3941.79	1.02164	3941.79
					43.6859	1.41295e-13		43.7579	2.11256e-13		43.2457	2.57329e-13			43.6859	1.248e-13		43.7579	3.46558e-13		43.9099	5.0024e-13			3939.86	0.99934	3939.86	0.98298	3939.86	1.0024	3939.86	0.98137	3939.86	0.9989	3939.86	0.9899	3939.86	0.97948	3939.86	0.9899			3939.86	0.68097	3939.86	0.95661	3939.86	1.00901	3939.86
					44.1313	1.44405e-13		44.2041	2.12285e-13		43.6984	2.61401e-13			44.1313	1.26863e-13		44.2041	3.49499e-13		44.3625	5.0695e-13			3937.93	1.00031	3937.93	0.99153	3937.93	1.00168	3937.93	0.98703	3937.93	0.99676	3937.93	0.98896	3937.93	0.99072	3937.93	0.99235			3937.93	0.68031	3937.93	0.95955	3937.93	1.00689	3937.93
					44.5767	1.45084e-13		44.6502	2.1453e-13		44.151	2.62191e-13			44.5767	1.28568e-13		44.6502	3.52027e-13		44.8148	5.13666e-13			3936	1.00416	3936	0.99892	3936	1.0048	3936	0.98845	3936	0.99782	3936	0.98943	3936	0.99031	3936	0.99114			3936	0.6859	3936	0.9623	3936	1.00794	3936
					45.0218	1.47333e-13		45.0966	2.15926e-13		44.6033	2.58803e-13			45.0218	1.3043e-13		45.0966	3.5447e-13		45.2668	5.18785e-13			3934.07	1.00907	3934.07	1.00304	3934.07	1.00976	3934.07	0.98418	3934.07	0.99194	3934.07	0.99088	3934.07	0.9784	3934.07	0.98735			3934.07	0.69091	3934.07	0.96073	3934.07	1.01122	3934.07
					45.4672	1.46064e-13		45.5426	2.20982e-13		45.0556	2.64359e-13			45.4672	1.32571e-13		45.5426	3.5735e-13		45.7193	5.23918e-13			3932.14	1.01292	3932.14	1.00727	3932.14	1.00985	3932.14	0.97964	3932.14	0.99516	3932.14	0.99243	3932.14	0.97671	3932.14	0.99516			3932.14	0.69185	3932.14	0.95477	3932.14	1.00413	3932.14
					45.9122	1.47215e-13		45.9888	2.22101e-13		45.5074	2.65534e-13			45.9122	1.34744e-13		45.9888	3.6092e-13		46.1719	5.28418e-13			3930.22	1.01089	3930.22	1.01077	3930.22	1.00318	3930.22	0.97822	3930.22	0.98469	3930.22	0.98199	3930.22	0.96642	3930.22	0.99641			3930.22	0.69064	3930.22	0.95192	3930.22	0.99378	3930.22
					46.3576	1.46363e-13		46.4348	2.23714e-13		45.9599	2.66276e-13			46.3576	1.3634e-13		46.4348	3.67305e-13		46.624	5.32712e-13			3928.29	1.0074	3928.29	1.01235	3928.29	0.9992	3928.29	0.99444	3928.29	0.99299	3928.29	1.00121	3928.29	0.98859	3928.29	1.00923			3928.29	0.69199	3928.29	0.95651	3928.29	1.00202	3928.29
					46.8027	1.47988e-13		46.8807	2.2495e-13		46.4122	2.70305e-13			46.8027	1.37248e-13		46.8807	3.70592e-13		47.0767	5.38373e-13			3926.36	1.00344	3926.36	1.01036	3926.36	1.00142	3926.36	0.99444	3926.36	0.99299	3926.36	0.99139	3926.36	0.98859	3926.36	1.00923			3926.36	0.69537	3926.36	0.96106	3926.36	1.01235	3926.36
					47.2481	1.47809e-13		47.3265	2.26827e-13		46.8643	2.67816e-13			47.2481	1.38671e-13		47.3265	3.72506e-13		47.5293	5.45453e-13			3924.43	0.99624	3924.43	1.00326	3924.43	1.00092	3924.43	0.98712	3924.43	0.99407	3924.43	0.99191	3924.43	0.999	3924.43	0.99641			3924.43	0.69608	3924.43	0.95924	3924.43	1.0229	3924.43
					47.6932	1.50381e-13		47.7721	2.27256e-13		47.317	2.75478e-13			47.6932	1.39945e-13		47.7721	3.76219e-13		47.9813	5.51026e-13			3922.5	0.99379	3922.5	0.99564	3922.5	0.99377	3922.5	0.98712	3922.5	0.99407	3922.5	0.99191	3922.5	0.999	3922.5	0.99641			3922.5	0.69592	3922.5	0.95727	3922.5	1.0229	3922.5
					48.1386	1.5161e-13		48.2177	2.29002e-13		47.7688	2.74494e-13			48.1386	1.40946e-13		48.2177	3.79553e-13		48.4336	5.56095e-13			3920.57	0.99995	3920.57	0.9939	3920.57	0.99099	3920.57	0.98863	3920.57	0.99516	3920.57	0.99243	3920.57	1.00963	3920.57	1.00701			3920.57	0.69815	3920.57	0.95805	3920.57	1.0229	3920.57
					48.5836	1.53922e-13		48.6639	2.30411e-13		48.2208	2.71949e-13			48.5836	1.45528e-13		48.6639	3.8246e-13		48.8857	5.60247e-13			3918.64	1.01033	3918.64	1.00051	3918.64	0.9999	3918.64	0.99176	3918.64	0.99743	3918.64	0.99352	3918.64	1.00915	3918.64	1.0168			3918.64	0.69847	3918.64	0.95675	3918.64	1.01591	3918.64
					49.029	1.54424e-13		49.1097	2.31222e-13		48.6732	2.77789e-13			49.029	1.46409e-13		49.1097	3.85386e-13		49.3377	5.64311e-13			3916.72	1.01969	3916.72	1.0108	3916.72	1.01002	3916.72	0.99018	3916.72	0.99628	3916.72	0.99297	3916.72	0.9983	3916.72	1.00586			3916.72	0.69553	3916.72	0.95439	3916.72	1.00522	3916.72
					49.4744	1.54794e-13		49.5559	2.3179e-13		49.1257	2.78784e-13			49.4744	1.48115e-13		49.5559	3.89641e-13		49.7898	5.60117e-13			3914.79	1.02039	3914.79	1.01509	3914.79	1.01172	3914.79	0.99289	3914.79	1.00112	3914.79	0.99088	3914.79	0.99967	3914.79	1.01031			3914.79	0.69577	3914.79	0.95541	3914.79	1.0101	3914.79
					49.9197	1.54681e-13		50.0021	2.3447e-13		49.578	2.79061e-13			49.9197	1.49329e-13		50.0021	3.93111e-13		50.2416	5.62998e-13			3912.86	1.01221	3912.86	1.01044	3912.86	1.00893	3912.86	0.99539	3912.86	1.0144	3912.86	0.99829	3912.86	1.00094	3912.86	1.0144			3912.86	0.69962	3912.86	0.95953	3912.86	1.00586	3912.86
					50.3648	1.53809e-13		50.448	2.35728e-13		50.03	2.85121e-13			50.3648	1.5054e-13		50.448	3.96876e-13		50.6938	5.66579e-13			3910.93	1.00385	3910.93	1.00235	3910.93	1.00322	3910.93	0.99247	3910.93	1.00335	3910.93	0.98805	3910.93	0.99152	3910.93	1.01633			3910.93	0.70122	3910.93	0.96237	3910.93	0.99528	3910.93
					50.8097	1.54115e-13		50.8941	2.37114e-13		50.4823	2.83037e-13			50.8097	1.5172e-13		50.8941	3.99881e-13		51.1461	5.69775e-13			3909	1.00382	3909	0.99831	3909	0.99712	3909	0.99539	3909	1.00558	3909	0.99829	3909	0.99072	3909	1.02543			3909	0.69975	3909	0.95984	3909	0.99711	3909
					51.2546	1.5421e-13		51.3398	2.40625e-13		50.9347	2.87718e-13			51.2546	1.52988e-13		51.3398	4.03739e-13		51.5987	5.72682e-13			3907.07	1.0124	3907.07	1.0013	3907.07	0.99713	3907.07	0.99762	3907.07	1.00464	3907.07	1.00246	3907.07	0.99865	3907.07	1.03071			3907.07	0.69916	3907.07	0.95452	3907.07	1.00306	3907.07
					51.6995	1.55238e-13		51.7854	2.43481e-13		51.3875	2.86796e-13			51.6995	1.54578e-13		51.7854	4.07621e-13		52.0509	5.82486e-13			3905.15	1.02021	3905.15	1.00685	3905.15	1.00157	3905.15	0.98398	3905.15	0.99572	3905.15	0.98666	3905.15	0.99517	3905.15	1.00882			3905.15	0.70047	3905.15	0.95514	3905.15	1.00445	3905.15
					52.1446	1.55922e-13		52.2311	2.45007e-13		51.8398	2.9137e-13			52.1446	1.55517e-13		52.2311	4.12013e-13		52.5037	5.85819e-13			3903.22	1.02037	3903.22	1.00912	3903.22	1.00241	3903.22	0.9748	3903.22	0.99371	3903.22	0.99064	3903.22	0.9919	3903.22	0.99942			3903.22	0.70174	3903.22	0.9659	3903.22	1.001	3903.22
					52.589	1.57526e-13		52.6772	2.47898e-13		52.2918	2.92209e-13			52.589	1.56235e-13		52.6772	4.16098e-13		52.9564	5.78392e-13			3901.29	1.01662	3901.29	1.0117	3901.29	0.99949	3901.29	0.9748	3901.29	0.98228	3901.29	0.97855	3901.29	0.97868	3901.29	0.98514			3901.29	0.70068	3901.29	0.9757	3901.29	1.01351	3901.29
					53.0342	1.56596e-13		53.1231	2.50403e-13		52.7441	2.97559e-13			53.0342	1.57011e-13		53.1231	4.20729e-13		53.4088	5.8073e-13			3899.36	1.01112	3899.36	1.01666	3899.36	0.99907	3899.36	0.97877	3899.36	0.98869	3899.36	0.99977	3899.36	0.98126	3899.36	1.00499			3899.36	0.69652	3899.36	0.97257	3899.36	1.01888	3899.36
					53.4793	1.5809e-13		53.5688	2.51993e-13		53.1964	2.96338e-13			53.4793	1.57726e-13		53.5688	4.25539e-13		53.8609	5.83118e-13			3897.43	1.00498	3897.43	1.01647	3897.43	1.00173	3897.43	0.98409	3897.43	0.97902	3897.43	0.99409	3897.43	0.9749	3897.43	0.99126			3897.43	0.69278	3897.43	0.96172	3897.43	1.0282	3897.43
					53.9244	1.57989e-13		54.0147	2.53134e-13		53.6484	3.03876e-13			53.9244	1.58868e-13		54.0147	4.30783e-13		54.3134	5.85981e-13			3895.5	1.00183	3895.5	1.01052	3895.5	1.00363	3895.5	0.98418	3895.5	0.98275	3895.5	0.99088	3895.5	0.96777	3895.5	0.99883			3895.5	0.6917	3895.5	0.95399	3895.5	1.001	3895.5
					54.3698	1.58691e-13		54.4602	2.5539e-13		54.1009	3.05825e-13			54.3698	1.60206e-13		54.4602	4.35748e-13		54.7655	5.8788e-13			3893.57	1.00211	3893.57	1.00288	3893.57	1.00186	3893.57	0.98863	3893.57	0.98569	3893.57	0.98241	3893.57	0.97671	3893.57	1.00701			3893.57	0.69292	3893.57	0.95106	3893.57	1.00413	3893.57
					54.815	1.58147e-13		54.9059	2.56976e-13		54.553	3.06938e-13			54.815	1.61065e-13		54.9059	4.40669e-13		55.2181	5.97596e-13			3891.65	1.00491	3891.65	0.99695	3891.65	0.99812	3891.65	0.97625	3891.65	0.98	3891.65	0.98419	3891.65	0.98573	3891.65	1.00227			3891.65	0.69675	3891.65	0.95131	3891.65	1.0197	3891.65
					55.2606	1.59392e-13		55.3518	2.59317e-13		55.0053	3.12072e-13			55.2606	1.61565e-13		55.3518	4.45119e-13		55.6703	5.93379e-13			3889.72	1.00945	3889.72	0.99867	3889.72	1.00071	3889.72	0.99502	3889.72	0.9998	3889.72	0.99466	3889.72	0.99719	3889.72	1.00227			3889.72	0.70102	3889.72	0.95428	3889.72	1.01841	3889.72
					55.7058	1.58546e-13		55.7977	2.61948e-13		55.4574	3.15412e-13			55.7058	1.61986e-13		55.7977	4.5012e-13		56.1226	5.94149e-13			3887.79	1.01085	3887.79	1.00498	3887.79	1.00882	3887.79	0.99502	3887.79	0.9998	3887.79	0.99466	3887.79	0.99719	3887.79	1.00227			3887.79	0.70334	3887.79	0.95627	3887.79	1.01841	3887.79
					56.1513	1.59928e-13		56.2438	2.65314e-13		55.9099	3.16975e-13			56.1513	1.62717e-13		56.2438	4.54485e-13		56.5749	5.95827e-13			3885.86	1.00426	3885.86	1.00771	3885.86	1.0122	3885.86	1.00201	3885.86	0.9945	3885.86	0.9971	3885.86	0.99559	3885.86	1.01004			3885.86	0.70397	3885.86	0.95653	3885.86	1.02375	3885.86
					56.5969	1.60823e-13		56.6897	2.67644e-13		56.3625	3.18181e-13			56.5969	1.63307e-13		56.6897	4.58675e-13		57.0272	5.96987e-13			3883.93	0.99932	3883.93	1.0086	3883.93	1.00849	3883.93	1.00386	3883.93	1.0062	3883.93	0.99774	3883.93	0.99517	3883.93	1.00882			3883.93	0.70386	3883.93	0.95876	3883.93	1.02516	3883.93
					57.0423	1.62082e-13		57.1359	2.68954e-13		56.8148	3.24148e-13			57.0423	1.64287e-13		57.1359	4.63291e-13		57.4795	6.00878e-13			3882	1.00634	3882	1.01241	3882	1.00369	3882	1.00201	3882	1.00486	3882	0.9971	3882	0.9836	3882	0.99709			3882	0.70421	3882	0.96073	3882	1.01225	3882
					57.4874	1.61761e-13		57.5818	2.70627e-13		57.2668	3.22761e-13			57.4874	1.6534e-13		57.5818	4.67129e-13		57.9321	6.07788e-13			3880.08	1.01639	3880.08	1.01491	3880.08	0.99789	3880.08	1.0002	3880.08	1.00355	3880.08	0.99647	3880.08	0.98415	3880.08	0.99843			3880.08	0.70407	3880.08	0.96016	3880.08	1.01101	3880.08
					57.9326	1.62557e-13		58.0277	2.72247e-13		57.7193	3.28588e-13			57.9326	1.64952e-13		58.0277	4.70713e-13		58.3839	6.10785e-13			3878.15	1.01851	3878.15	1.01339	3878.15	0.99543	3878.15	1.00094	3878.15	0.99743	3878.15	1.00377	3878.15	0.98673	3878.15	1.00469			3878.15	0.70332	3878.15	0.96126	3878.15	1.00522	3878.15
					58.3782	1.6152e-13		58.4736	2.72881e-13		58.1719	3.29103e-13			58.3782	1.66228e-13		58.4736	4.74119e-13		58.8364	6.11832e-13			3876.22	1.01446	3876.22	1.01223	3876.22	1.00237	3876.22	0.98863	3876.22	0.99516	3876.22	1.00246	3876.22	0.98768	3876.22	1.00701			3876.22	0.70283	3876.22	0.96399	3876.22	1.01351	3876.22
					58.8232	1.62428e-13		58.9195	2.74543e-13		58.624	3.28709e-13			58.8232	1.67276e-13		58.9195	4.76853e-13		59.2887	6.13803e-13			3874.29	1.00977	3874.29	1.01292	3874.29	1.01095	3874.29	0.98722	3874.29	1.01103	3874.29	0.99525	3874.29	0.9968	3874.29	1.01353			3874.29	0.70075	3874.29	0.96507	3874.29	1.00862	3874.29
					59.268	1.62232e-13		59.3661	2.76218e-13		59.0767	3.36181e-13			59.268	1.67549e-13		59.3661	4.7888e-13		59.7413	6.15168e-13			3872.36	1.006	3872.36	1.01188	3872.36	1.00883	3872.36	0.98733	3872.36	1.00898	3872.36	0.99908	3872.36	1.00672	3872.36	1.01971			3872.36	0.69691	3872.36	0.96512	3872.36	1.00445	3872.36
					59.7134	1.62315e-13		59.812	2.77398e-13		59.5293	3.36976e-13			59.7134	1.68594e-13		59.812	4.81566e-13		60.1936	6.15983e-13			3870.43	1.00275	3870.43	1.00599	3870.43	0.99855	3870.43	0.98385	3870.43	1.01496	3870.43	0.99002	3870.43	1.00546	3870.43	1.01496			3870.43	0.69503	3870.43	0.96331	3870.43	1.01077	3870.43
					60.1585	1.62758e-13		60.2578	2.78501e-13		59.9813	3.41242e-13			60.1585	1.7058e-13		60.2578	4.84644e-13		60.6459	6.15089e-13			3868.5	1.00279	3868.5	0.99903	3868.5	0.99212	3868.5	1.00324	3868.5	1.01341	3868.5	0.98943	3868.5	1.00579	3868.5	1.03011			3868.5	0.69709	3868.5	0.95787	3868.5	1.00815	3868.5
					60.6042	1.64201e-13		60.7039	2.81176e-13		60.4336	3.42709e-13			60.6042	1.72402e-13		60.7039	4.87563e-13		61.0977	6.15856e-13			3866.58	1.00538	3866.58	0.9961	3866.58	0.99331	3866.58	1.00769	3866.58	1.00898	3866.58	0.98772	3866.58	0.99429	3866.58	1.03313			3866.58	0.69982	3866.58	0.95671	3866.58	1.00445	3866.58
					61.0497	1.64544e-13		61.1497	2.81701e-13		60.8857	3.49141e-13			61.0497	1.73963e-13		61.1497	4.89911e-13		61.5499	6.161e-13			3864.65	1.00811	3864.65	0.99665	3864.65	0.9975	3864.65	0.99751	3864.65	0.99825	3864.65	0.98772	3864.65	0.99429	3864.65	1.01971			3864.65	0.69984	3864.65	0.96366	3864.65	1.00445	3864.65
					61.4953	1.65069e-13		61.5954	2.83415e-13		61.3377	3.47266e-13			61.4953	1.75178e-13		61.5954	4.92547e-13		62.0017	6.16956e-13			3862.72	1.00923	3862.72	0.9987	3862.72	0.99915	3862.72	0.99218	3862.72	0.98414	3862.72	0.97518	3862.72	0.99559	3862.72	1.01004			3862.72	0.69756	3862.72	0.96651	3862.72	1.01351	3862.72
					61.9404	1.67817e-13		62.0416	2.85562e-13		61.7898	3.50766e-13			61.9404	1.77125e-13		62.0416	4.95554e-13		62.454	6.19753e-13			3860.79	1.00627	3860.79	1.00146	3860.79	0.99842	3860.79	0.99176	3860.79	0.98775	3860.79	0.98328	3860.79	0.99794	3860.79	1.00469			3860.79	0.69433	3860.79	0.95662	3860.79	1.01591	3860.79
					62.3858	1.68778e-13		62.4877	2.86586e-13		62.2416	3.47859e-13			62.3858	1.79404e-13		62.4877	4.97731e-13		62.906	6.21778e-13			3858.86	1.00399	3858.86	1.00607	3858.86	0.99971	3858.86	0.98863	3858.86	0.99516	3858.86	0.98241	3858.86	0.99865	3858.86	1.00701			3858.86	0.69053	3858.86	0.94507	3858.86	1.00306	3858.86
					62.8312	1.69626e-13		62.9338	2.86568e-13		62.6938	3.53582e-13			62.8312	1.83679e-13		62.9338	4.99388e-13		63.3581	6.2377e-13			3856.93	1.00572	3856.93	1.00942	3856.93	1.00134	3856.93	0.98236	3856.93	0.9945	3856.93	0.98614	3856.93	0.9836	3856.93	0.99709			3856.93	0.6897	3856.93	0.94253	3856.93	1.00213	3856.93
					63.2764	1.70533e-13		63.3793	2.87328e-13		63.1461	3.45241e-13			63.2764	1.85953e-13		63.3793	5.01801e-13		63.8104	6.27106e-13			3855.01	1.01031	3855.01	1.00817	3855.01	1.00133	3855.01	0.97759	3855.01	0.98	3855.01	0.96923	3855.01	0.95789	3855.01	0.98636			3855.01	0.69417	3855.01	0.94859	3855.01	1.01351	3855.01
					63.7211	1.71733e-13		63.8255	2.88475e-13		63.5987	3.53756e-13			63.7211	1.88828e-13		63.8255	5.04113e-13		64.2629	6.29334e-13			3853.08	1.01694	3853.08	1.00979	3853.08	1.00372	3853.08	0.98109	3853.08	0.99149	3853.08	0.97271	3853.08	0.96502	3853.08	0.9879			3853.08	0.69742	3853.08	0.95508	3853.08	1.01351	3853.08
					64.1662	1.73189e-13		64.2716	2.88601e-13		64.0509	3.54752e-13			64.1662	1.92253e-13		64.2716	5.06359e-13		64.715	6.30015e-13			3851.15	1.01422	3851.15	1.01342	3851.15	1.00421	3851.15	0.98371	3851.15	0.98854	3851.15	0.96813	3851.15	0.97505	3851.15	0.99159			3851.15	0.69504	3851.15	0.95705	3851.15	1.00901	3851.15
					64.6114	1.75321e-13		64.7173	2.88984e-13		64.5037	3.55326e-13			64.6114	1.95777e-13		64.7173	5.08495e-13		65.1672	6.33649e-13			3849.22	1.00405	3849.22	1.00936	3849.22	0.99965	3849.22	0.99502	3849.22	0.9998	3849.22	0.99466	3849.22	0.99719	3849.22	1.00227			3849.22	0.69329	3849.22	0.95841	3849.22	0.99777	3849.22
					65.0567	1.76329e-13		65.1634	2.89652e-13		64.9565	3.61861e-13			65.0567	1.97934e-13		65.1634	5.09627e-13		65.6193	6.37299e-13			3847.29	0.99861	3847.29	1.00299	3847.29	0.99446	3847.29	0.9899	3847.29	0.9989	3847.29	0.9899	3847.29	0.9899	3847.29	1.00115			3847.29	0.69333	3847.29	0.95817	3847.29	1.00794	3847.29
					65.5018	1.77352e-13		65.6095	2.9054e-13		65.4088	3.58007e-13			65.5018	2.01122e-13		65.6095	5.1077e-13		66.0714	6.3893e-13			3845.36	1.00225	3845.36	1.00086	3845.36	0.9932	3845.36	1.00324	3845.36	1.01155	3845.36	1.01102	3845.36	0.99934	3845.36	1.00923			3845.36	0.69493	3845.36	0.95544	3845.36	1	3845.36
					65.9475	1.79679e-13		66.0555	2.90772e-13		65.8609	3.62086e-13			65.9475	2.04154e-13		66.0555	5.0775e-13		66.5236	6.42455e-13			3843.43	1.0138	3843.43	1.0059	3843.43	1.00129	3843.43	0.99671	3843.43	1.01103	3843.43	1.01643	3843.43	0.98521	3843.43	1.01353			3843.43	0.69496	3843.43	0.95146	3843.43	1.00746	3843.43
					66.3925	1.80487e-13		66.5014	2.91512e-13		66.3134	3.46649e-13			66.3925	2.06865e-13		66.5014	5.08562e-13		66.9754	6.48485e-13			3841.51	1.02454	3841.51	1.01199	3841.51	1.01091	3841.51	0.99937	3841.51	0.99956	3841.51	1.01126	3841.51	0.98126	3841.51	1.00499			3841.51	0.68963	3841.51	0.94666	3841.51	1.00445	3841.51
					66.8381	1.80859e-13		66.9467	2.93054e-13		66.7655	3.64015e-13			66.8381	2.08854e-13		66.9467	5.07834e-13		67.4274	6.51058e-13			3839.58	1.02224	3839.58	1.01106	3839.58	1.00791	3839.58	0.98934	3839.58	0.99641	3839.58	1.00431	3839.58	0.97728	3839.58	0.99641			3839.58	0.68415	3839.58	0.94598	3839.58	1.01351	3839.58
					67.2835	1.8324e-13		67.3929	2.94061e-13		67.2181	3.66763e-13			67.2835	2.11786e-13		67.3929	5.07661e-13		67.8793	6.53211e-13			3837.65	1.00764	3837.65	1.00893	3837.65	1.00161	3837.65	0.99325	3837.65	0.98722	3837.65	0.99325	3837.65	0.98976	3837.65	1.00829			3837.65	0.68549	3837.65	0.95295	3837.65	0.9933	3837.65
					67.7291	1.84721e-13		67.8387	2.9207e-13		67.6703	3.69797e-13			67.7291	2.13518e-13		67.8387	5.08155e-13		68.3315	6.56617e-13			3835.72	0.99883	3835.72	1.01066	3835.72	1.00534	3835.72	0.99647	3835.72	1.00513	3835.72	0.99064	3835.72	0.9919	3835.72	1.02797			3835.72	0.68974	3835.72	0.9562	3835.72	0.99978	3835.72
					68.1746	1.8573e-13		68.285	2.92171e-13		68.1226	3.66197e-13			68.1746	2.1466e-13		68.285	5.07793e-13		68.7833	6.59055e-13			3833.79	1.00128	3833.79	1.00882	3833.79	1.00546	3833.79	1.00575	3833.79	1.00757	3833.79	0.9984	3833.79	0.99473	3833.79	1.03409			3833.79	0.6921	3833.79	0.95298	3833.79	1.00328	3833.79
					68.6198	1.86039e-13		68.7311	2.9233e-13		68.5749	3.63596e-13			68.6198	2.16449e-13		68.7311	5.08303e-13		69.2354	6.58792e-13			3831.86	1.00641	3831.86	1.00295	3831.86	0.99655	3831.86	0.99671	3831.86	1.00102	3831.86	0.99525	3831.86	0.9968	3831.86	1.02605			3831.86	0.69357	3831.86	0.95205	3831.86	1.00746	3831.86
					69.0648	1.87941e-13		69.1769	2.90996e-13		69.0272	3.53044e-13			69.0648	2.17845e-13		69.1769	5.0812e-13		69.6873	6.6141e-13			3829.94	1.01123	3829.94	1.00064	3829.94	0.99306	3829.94	0.99926	3829.94	1.00586	3829.94	0.99297	3829.94	0.9983	3829.94	1.01784			3829.94	0.69398	3829.94	0.95176	3829.94	1.00306	3829.94
					69.5103	1.88428e-13		69.6229	2.9086e-13		69.4795	3.66515e-13			69.5103	2.19271e-13		69.6229	5.0797e-13		70.1397	6.63676e-13			3828.01	1.01346	3828.01	1.00419	3828.01	0.99756	3828.01	0.98564	3828.01	0.99299	3828.01	0.98157	3828.01	0.99934	3828.01	0.99763			3828.01	0.6929	3828.01	0.94842	3828.01	1.001	3828.01
					69.9557	1.88404e-13		70.0693	2.93571e-13		69.9321	3.66769e-13			69.9557	2.21406e-13		70.0693	5.08599e-13		70.5918	6.62199e-13			3826.08	1.01139	3826.08	1.00833	3826.08	0.99995	3826.08	0.98712	3826.08	0.99407	3826.08	0.99191	3826.08	0.999	3826.08	1.00813			3826.08	0.69074	3826.08	0.94587	3826.08	0.9919	3826.08
					70.4011	1.89317e-13		70.5146	2.93902e-13		70.3839	3.70221e-13			70.4011	2.2211e-13		70.5146	5.07793e-13		71.0447	6.62157e-13			3824.15	1.00866	3824.15	1.00753	3824.15	0.99837	3824.15	0.98409	3824.15	0.97902	3824.15	0.98373	3824.15	0.98623	3824.15	1.0035			3824.15	0.68827	3824.15	0.94586	3824.15	0.99674	3824.15
					70.8463	1.90158e-13		70.9606	2.9306e-13		70.8364	3.70662e-13			70.8463	2.2347e-13		70.9606	5.1215e-13		71.4973	6.64549e-13			3822.22	1.00606	3822.22	1.00053	3822.22	0.99763	3822.22	0.99085	3822.22	0.9899	3822.22	1.00048	3822.22	0.99337	3822.22	1.0174			3822.22	0.68624	3822.22	0.94513	3822.22	1.00815	3822.22
					71.2921	1.90159e-13		71.406	2.93223e-13		71.2887	3.68378e-13			71.2921	2.25549e-13		71.406	5.12633e-13		71.9499	6.6473e-13			3820.29	1.00133	3820.29	0.99125	3820.29	0.99959	3820.29	0.98746	3820.29	0.99504	3820.29	0.99126	3820.29	0.99139	3820.29	1.0124			3820.29	0.68591	3820.29	0.94286	3820.29	1.00225	3820.29
					71.7373	1.905e-13		71.8519	2.93212e-13		71.7413	3.72737e-13			71.7373	2.26973e-13		71.8519	5.13567e-13		72.4021	6.64498e-13			3818.36	0.99733	3818.36	0.98895	3818.36	1.00067	3818.36	0.99268	3818.36	0.99114	3818.36	0.98943	3818.36	0.99289	3818.36	1.01619			3818.36	0.68756	3818.36	0.94161	3818.36	0.99859	3818.36
					72.1824	1.91607e-13		72.298	2.93175e-13		72.1936	3.69509e-13			72.1824	2.2752e-13		72.298	5.14632e-13		72.8547	6.67333e-13			3816.44	0.99761	3816.44	0.99595	3816.44	1.00078	3816.44	0.98733	3816.44	0.99825	3816.44	0.98772	3816.44	0.99429	3816.44	1.0063			3816.44	0.69028	3816.44	0.94467	3816.44	1.00689	3816.44
					72.6279	1.92024e-13		72.7446	2.92953e-13		72.6459	3.7212e-13			72.6279	2.28873e-13		72.7446	5.1564e-13		73.3068	6.67528e-13			3814.51	1.00076	3814.51	1.0055	3814.51	1.00303	3814.51	0.98564	3814.51	0.9998	3814.51	0.98419	3814.51	0.99719	3814.51	1.00227			3814.51	0.69496	3814.51	0.95403	3814.51	1.00862	3814.51
					73.0728	1.93157e-13		73.19	2.93311e-13		73.0978	3.74096e-13			73.0728	2.31112e-13		73.19	5.17247e-13		73.7591	6.67117e-13			3812.58	1.00445	3812.58	1.00868	3812.58	1.0059	3812.58	0.9969	3812.58	1.00673	3812.58	0.99885	3812.58	1.00063	3812.58	1.00227			3812.58	0.69815	3812.58	0.96076	3812.58	1.01461	3812.58
					73.5179	1.93794e-13		73.6357	2.94744e-13		73.5499	3.73184e-13			73.5179	2.32916e-13		73.6357	5.17513e-13		74.2113	6.66099e-13			3810.65	1.00859	3810.65	1.00658	3810.65	1.00705	3810.65	1.00067	3810.65	1.00335	3810.65	0.9972	3810.65	1.00153	3810.65	0.9947			3810.65	0.69621	3810.65	0.95827	3810.65	1.01139	3810.65
					73.9633	1.93531e-13		74.0818	2.95064e-13		74.0017	3.74782e-13			73.9633	2.34227e-13		74.0818	5.18824e-13		74.6641	6.6517e-13			3808.72	1.00913	3808.72	1.00335	3808.72	1.00622	3808.72	0.99444	3808.72	1.00227	3808.72	0.99139	3808.72	0.99934	3808.72	0.99763			3808.72	0.69242	3808.72	0.95051	3808.72	1.0101	3808.72
					74.4085	1.94529e-13		74.5277	2.96539e-13		74.454	3.73904e-13			74.4085	2.35349e-13		74.5277	5.202e-13		75.1162	6.64359e-13			3806.79	1.00524	3806.79	1.00303	3806.79	1.00311	3806.79	0.99671	3806.79	0.99101	3806.79	0.98466	3806.79	0.98521	3806.79	1.00102			3806.79	0.69166	3806.79	0.94386	3806.79	1.00862	3806.79
					74.8541	1.95145e-13		74.9734	2.97219e-13		74.906	3.72724e-13			74.8541	2.36565e-13		74.9734	5.21041e-13		75.5678	6.64256e-13			3804.86	1.00433	3804.86	1.00754	3804.86	0.99666	3804.86	0.99049	3804.86	0.99331	3804.86	0.98564	3804.86	0.98415	3804.86	1.01123			3804.86	0.6935	3804.86	0.94182	3804.86	1.01101	3804.86
					75.2995	1.96547e-13		75.4192	2.99526e-13		75.3581	3.77283e-13			75.2995	2.37976e-13		75.4192	5.23226e-13		76.0203	6.6343e-13			3802.94	1.00531	3802.94	1.00971	3802.94	0.98676	3802.94	0.99751	3802.94	0.98751	3802.94	0.97637	3802.94	0.98186	3802.94	1.0063			3802.94	0.69529	3802.94	0.94384	3802.94	1.01749	3802.94
					75.745	1.97642e-13		75.8652	2.99324e-13		75.8104	3.78367e-13			75.745	2.39241e-13		75.8652	5.24473e-13		76.4726	6.63362e-13			3801.01	1.00618	3801.01	1.00512	3801.01	0.98123	3801.01	0.99085	3801.01	0.9789	3801.01	0.96558	3801.01	0.9679	3801.01	0.9899			3801.01	0.6963	3801.01	0.95015	3801.01	1.02175	3801.01
					76.1906	1.98879e-13		76.311	3.00892e-13		76.2629	3.78014e-13			76.1906	2.39799e-13		76.311	5.25556e-13		76.9248	6.63532e-13			3799.08	1.01133	3799.08	1.00271	3799.08	0.9895	3799.08	0.99218	3799.08	0.9945	3799.08	0.97518	3799.08	0.9836	3799.08	1.01004			3799.08	0.6945	3799.08	0.95815	3799.08	1.01351	3799.08
					76.6357	1.99164e-13		76.7572	3.00548e-13		76.715	3.79276e-13			76.6357	2.41178e-13		76.7572	5.26426e-13		77.3771	6.65621e-13			3797.15	1.01413	3797.15	1.00354	3797.15	1.00012	3797.15	0.98109	3797.15	0.99628	3797.15	0.97271	3797.15	0.98721	3797.15	1.00586			3797.15	0.69068	3797.15	0.96129	3797.15	1.0147	3797.15
					77.0806	1.99599e-13		77.2029	3.02238e-13		77.1672	3.7713e-13			77.0806	2.42257e-13		77.2029	5.27908e-13		77.829	6.65616e-13			3795.22	1.00941	3795.22	1.00424	3795.22	1.00088	3795.22	0.98137	3795.22	0.9899	3795.22	0.98038	3795.22	0.9899	3795.22	1.0124			3795.22	0.69037	3795.22	0.95908	3795.22	1.01686	3795.22
					77.526	1.99097e-13		77.6491	3.02518e-13		77.6193	3.80906e-13			77.526	2.4374e-13		77.6491	5.28586e-13		78.2812	6.64806e-13			3793.29	1.00484	3793.29	1.00641	3793.29	0.9948	3793.29	0.98829	3793.29	0.99177	3793.29	0.99565	3793.29	0.98292	3793.29	0.99807			3793.29	0.69443	3793.29	0.9578	3793.29	1.00934	3793.29
					77.9714	1.99153e-13		78.0949	3.03108e-13		78.0714	3.76959e-13			77.9714	2.44776e-13		78.0949	5.28488e-13		78.734	6.63203e-13			3791.37	1.003	3791.37	1.00706	3791.37	0.99169	3791.37	0.98183	3791.37	0.98722	3791.37	0.98476	3791.37	0.97582	3791.37	0.99324			3791.37	0.69717	3791.37	0.95805	3791.37	1.00547	3791.37
					78.4168	1.99686e-13		78.5411	3.02212e-13		78.5236	3.84549e-13			78.4168	2.45203e-13		78.5411	5.29767e-13		79.1863	6.60965e-13			3789.44	1.00096	3789.44	1.00536	3789.44	0.99516	3789.44	0.98183	3789.44	0.98722	3789.44	0.98476	3789.44	0.98511	3789.44	1.00328			3789.44	0.6961	3789.44	0.95527	3789.44	1.00454	3789.44
					78.8622	2.00513e-13		78.9873	3.02967e-13		78.9754	3.91943e-13			78.8622	2.46655e-13		78.9873	5.29925e-13		79.6384	6.56419e-13			3787.51	1.00087	3787.51	1.00509	3787.51	0.99973	3787.51	0.98434	3787.51	0.98899	3787.51	0.98554	3787.51	0.97479	3787.51	1.00125			3787.51	0.69305	3787.51	0.9509	3787.51	1.00641	3787.51
					79.3079	2.015e-13		79.4331	3.02887e-13		79.4274	3.91002e-13			79.3079	2.48066e-13		79.4331	5.29595e-13		80.091	6.5466e-13			3785.58	1.00327	3785.58	1.00684	3785.58	1.00099	3785.58	0.98829	3785.58	1.00017	3785.58	0.98676	3785.58	0.98292	3785.58	1.00858			3785.58	0.69012	3785.58	0.94897	3785.58	1.00835	3785.58
					79.7531	2.01885e-13		79.8786	3.01438e-13		79.8793	3.87694e-13			79.7531	2.49367e-13		79.8786	5.29307e-13		80.5433	6.54211e-13			3783.65	1.00478	3783.65	1.00829	3783.65	1.00239	3783.65	0.98966	3783.65	0.99273	3783.65	0.98718	3783.65	0.99228	3783.65	1.00757			3783.65	0.68817	3783.65	0.9484	3783.65	1.001	3783.65
					80.1985	2.02327e-13		80.3242	3.02003e-13		80.3315	3.9635e-13			80.1985	2.51073e-13		80.3242	5.29e-13		80.9956	6.53898e-13			3781.72	1.00658	3781.72	1.00996	3781.72	1.00566	3781.72	0.99247	3781.72	0.98605	3781.72	0.98805	3781.72	0.99152	3781.72	1.00552			3781.72	0.68712	3781.72	0.94465	3781.72	1.00289	3781.72
					80.6436	2.03709e-13		80.77	3.03178e-13		80.7833	3.95718e-13			80.6436	2.52835e-13		80.77	5.28397e-13		81.448	6.53434e-13			3779.79	1.00956	3779.79	1.01245	3779.79	1.00721	3779.79	0.98845	3779.79	0.98	3779.79	0.98943	3779.79	0.99031	3779.79	1.00227			3779.79	0.68639	3779.79	0.9388	3779.79	0.98753	3779.79
					81.0888	2.04667e-13		81.216	3.02757e-13		81.2354	3.91652e-13			81.0888	2.55485e-13		81.216	5.27523e-13		81.8998	6.51657e-13			3777.87	1.00844	3777.87	1.01106	3777.87	1.00502	3777.87	0.98427	3777.87	0.9774	3777.87	0.97891	3777.87	0.9815	3777.87	0.9947			3777.87	0.68621	3777.87	0.93859	3777.87	0.99439	3777.87
					81.5337	2.05656e-13		81.6621	3.01009e-13		81.6873	3.93859e-13			81.5337	2.58443e-13		81.6621	5.26593e-13		82.3517	6.49125e-13			3775.94	1.00521	3775.94	1.00676	3775.94	1.00197	3775.94	0.98564	3775.94	0.9899	3775.94	0.98594	3775.94	0.99337	3775.94	1.01052			3775.94	0.68919	3775.94	0.9444	3775.94	0.9983	3775.94
					81.9794	2.07228e-13		82.1083	3.00951e-13		82.1397	3.9834e-13			81.9794	2.61047e-13		82.1083	5.25346e-13		82.8044	6.45918e-13			3774.01	1.00598	3774.01	1.00538	3774.01	0.99999	3774.01	0.98307	3774.01	0.9962	3774.01	0.98514	3774.01	0.99406	3774.01	1.00227			3774.01	0.69618	3774.01	0.95007	3774.01	1.00547	3774.01
					82.4247	2.09176e-13		82.5542	3.0042e-13		82.5918	3.95989e-13			82.4247	2.6311e-13		82.5542	5.24176e-13		83.2565	6.43308e-13			3772.08	1.00893	3772.08	1.00821	3772.08	1.00008	3772.08	0.98293	3772.08	0.99371	3772.08	0.98762	3772.08	0.9919	3772.08	1.00656			3772.08	0.70273	3772.08	0.9535	3772.08	1.00289	3772.08
					82.8701	2.10117e-13		83.0003	2.984e-13		83.0447	3.9863e-13			82.8701	2.66476e-13		83.0003	5.24133e-13		83.7088	6.40374e-13			3770.15	1.00773	3770.15	1.01066	3770.15	1.00311	3770.15	0.98418	3770.15	0.99194	3770.15	0.99088	3770.15	0.99967	3770.15	1.01031			3770.15	0.70402	3770.15	0.95672	3770.15	1	3770.15
					83.3152	2.11882e-13		83.4467	2.97664e-13		83.4973	3.96295e-13			83.3152	2.69917e-13		83.4467	5.22282e-13		84.1611	6.40135e-13			3768.22	1.0015	3768.22	1.00717	3768.22	1.00709	3768.22	0.99601	3768.22	1.00344	3768.22	0.98199	3768.22	0.999	3768.22	1.00813			3768.22	0.70127	3768.22	0.95845	3768.22	1.001	3768.22
					83.7607	2.13138e-13		83.8921	2.98018e-13		83.9499	3.92519e-13			83.7607	2.72535e-13		83.8921	5.2048e-13		84.6132	6.38945e-13			3766.3	0.99871	3766.3	1.00262	3766.3	1.00913	3766.3	0.98276	3766.3	0.99091	3766.3	0.98077	3766.3	0.98947	3766.3	1			3766.3	0.69825	3766.3	0.95491	3766.3	0.99902	3766.3
					84.2066	2.1354e-13		84.3381	2.97625e-13		84.4021	3.94474e-13			84.2066	2.75068e-13		84.3381	5.19148e-13		85.0656	6.37574e-13			3764.37	1.00119	3764.37	1.00126	3764.37	1.00531	3764.37	0.98703	3764.37	0.99676	3764.37	0.98896	3764.37	0.99072	3764.37	1.00337			3764.37	0.69727	3764.37	0.95176	3764.37	1.00485	3764.37
					84.6518	2.14918e-13		84.7836	2.97856e-13		84.8547	3.98649e-13			84.6518	2.78976e-13		84.7836	5.17855e-13		85.5172	6.3621e-13			3762.44	1.00445	3762.44	1.00146	3762.44	0.99735	3762.44	0.98564	3762.44	0.98699	3762.44	0.99774	3762.44	0.98101	3762.44	1.00446			3762.44	0.6993	3762.44	0.9539	3762.44	1.00386	3762.44
					85.0969	2.16576e-13		85.229	2.97951e-13		85.3068	3.95832e-13			85.0969	2.83191e-13		85.229	5.1529e-13		85.9698	6.36355e-13			3760.51	1.0088	3760.51	1.00397	3760.51	0.99238	3760.51	0.97414	3760.51	0.98182	3760.51	0.99039	3760.51	0.97895	3760.51	1			3760.51	0.70063	3760.51	0.95534	3760.51	1.00901	3760.51
					85.5425	2.16938e-13		85.6752	2.95887e-13		85.7591	3.96046e-13			85.5425	2.87305e-13		85.6752	5.13558e-13		86.4223	6.36103e-13			3758.58	1.01559	3758.58	1.00881	3758.58	0.99261	3758.58	0.97964	3758.58	0.98569	3758.58	0.99243	3758.58	0.98768	3758.58	0.99516			3758.58	0.69643	3758.58	0.95158	3758.58	1.01351	3758.58
					85.9875	2.18392e-13		86.1211	2.93846e-13		86.2113	3.99607e-13			85.9875	2.91683e-13		86.1211	5.11904e-13		86.8746	6.36321e-13			3756.65	1.01964	3756.65	1.01108	3756.65	0.99435	3756.65	0.98863	3756.65	0.99516	3756.65	0.99243	3756.65	0.98768	3756.65	1.00701			3756.65	0.69017	3756.65	0.94761	3756.65	1.01235	3756.65
					86.4331	2.20815e-13		86.5669	2.92132e-13		86.6641	3.97316e-13			86.4331	2.96207e-13		86.5669	5.09993e-13		87.3267	6.37839e-13			3754.72	1.01585	3754.72	1.00927	3754.72	0.99398	3754.72	0.99671	3754.72	1.00102	3754.72	0.99525	3754.72	0.9968	3754.72	1.01353			3754.72	0.68969	3754.72	0.9483	3754.72	1.00746	3754.72
					86.8786	2.23519e-13		87.0129	2.89487e-13		87.1162	3.96698e-13			86.8786	3.02049e-13		87.0129	5.07633e-13		87.7787	6.38629e-13			3752.8	1.00925	3752.8	1.01125	3752.8	0.99528	3752.8	0.99844	3752.8	0.99504	3752.8	0.99126	3752.8	0.99139	3752.8	1.02686			3752.8	0.69662	3752.8	0.95281	3752.8	1.01212	3752.8
					87.3239	2.27131e-13		87.4591	2.87862e-13		87.5678	3.95989e-13			87.3239	3.08242e-13		87.4591	5.0501e-13		88.2312	6.40444e-13			3750.87	1.00586	3750.87	1.02064	3750.87	1.00168	3750.87	0.98149	3750.87	0.98262	3750.87	0.98388	3750.87	0.98607	3750.87	1.01537			3750.87	0.7034	3750.87	0.95707	3750.87	1.02779	3750.87
					87.769	2.30217e-13		87.9049	2.87591e-13		88.0203	3.94812e-13			87.769	3.13871e-13		87.9049	5.01289e-13		88.6833	6.42069e-13			3748.94	1.00319	3748.94	1.02255	3748.94	1.00446	3748.94	0.99176	3748.94	0.9942	3748.94	0.98328	3748.94	0.98673	3748.94	1.0168			3748.94	0.70094	3748.94	0.9564	3748.94	1.01197	3748.94
					88.2148	2.34648e-13		88.3506	2.87198e-13		88.4726	3.97785e-13			88.2148	3.19829e-13		88.3506	4.98521e-13		89.1356	6.42913e-13			3747.01	1.00154	3747.01	1.01731	3747.01	1.00309	3747.01	1.0138	3747.01	1.01818	3747.01	1.00962	3747.01	1.01684	3747.01	1.03409			3747.01	0.69667	3747.01	0.95461	3747.01	1.00901	3747.01
					88.6602	2.38443e-13		88.7968	2.86352e-13		88.9248	3.96789e-13			88.6602	3.26292e-13		88.7968	4.96193e-13		89.5878	6.42859e-13			3745.08	0.99838	3745.08	1.01317	3745.08	1.00096	3745.08	1.00634	3745.08	1.00882	3745.08	1.0116	3745.08	1.01641	3745.08	1.01537			3745.08	0.69779	3745.08	0.95726	3745.08	1.01351	3745.08
					89.1055	2.40424e-13		89.2429	2.84885e-13		89.3771	3.94399e-13			89.1055	3.32935e-13		89.2429	4.93293e-13		90.0397	6.45394e-13			3743.15	0.99187	3743.15	1.00613	3743.15	0.99576	3743.15	1.00685	3743.15	1.00075	3743.15	0.99395	3743.15	1.00331	3743.15	1.00685			3743.15	0.70348	3743.15	0.96382	3743.15	1.01944	3743.15
					89.5508	2.43074e-13		89.6888	2.83281e-13		89.829	3.93522e-13			89.5508	3.39449e-13		89.6888	4.8991e-13		90.492	6.46248e-13			3741.23	0.99323	3741.23	1.00137	3741.23	0.99209	3741.23	0.99392	3741.23	0.99572	3741.23	0.98666	3741.23	0.99517	3741.23	0.99572			3741.23	0.70888	3741.23	0.96852	3741.23	1.01351	3741.23
					89.9963	2.4697e-13		90.1349	2.81957e-13		90.2812	3.9718e-13			89.9963	3.4507e-13		90.1349	4.8833e-13		90.9444	6.46702e-13			3739.3	1.00313	3739.3	1.00553	3739.3	0.99432	3739.3	0.97772	3739.3	0.97099	3739.3	0.97407	3739.3	0.97362	3739.3	0.98851			3739.3	0.71077	3739.3	0.96861	3739.3	1.02102	3739.3
					90.4415	2.48421e-13		90.5808	2.81187e-13		90.734	3.9735e-13			90.4415	3.51334e-13		90.5808	4.84679e-13		91.3968	6.47443e-13			3737.37	1.01083	3737.37	1.01213	3737.37	1.00224	3737.37	0.98211	3737.37	0.96886	3737.37	0.97765	3737.37	0.9671	3737.37	1.00227			3737.37	0.70748	3737.37	0.9637	3737.37	1.01077	3737.37
					90.887	2.49809e-13		91.027	2.79864e-13		91.1863	3.93517e-13			90.887	3.57678e-13		91.027	4.81501e-13		91.8491	6.50123e-13			3735.44	1.0096	3735.44	1.01059	3735.44	1.00788	3735.44	0.99952	3735.44	0.97874	3735.44	0.98213	3735.44	0.98799	3735.44	1.01953			3735.44	0.7003	3735.44	0.95651	3735.44	1.01047	3735.44
					91.3324	2.5251e-13		91.4726	2.79559e-13		91.6384	3.94817e-13			91.3324	3.63116e-13		91.4726	4.78923e-13		92.3016	6.49053e-13			3733.51	1.01023	3733.51	1.00785	3733.51	1.00456	3733.51	0.98371	3733.51	0.97634	3733.51	0.98104	3733.51	0.98918	3733.51	1.00685			3733.51	0.69311	3733.51	0.95113	3733.51	1.02102	3733.51
					91.7773	2.5505e-13		91.9186	2.78423e-13		92.091	3.93759e-13			91.7773	3.68374e-13		91.9186	4.76199e-13		92.7537	6.48323e-13			3731.58	1.01445	3731.58	1.01026	3731.58	1.00133	3731.58	0.98733	3731.58	0.98751	3731.58	0.97637	3731.58	0.99429	3731.58	1.0063			3731.58	0.69014	3731.58	0.95037	3731.58	1.0296	3731.58
					92.2227	2.57112e-13		92.3642	2.77758e-13		92.5433	3.92964e-13			92.2227	3.73665e-13		92.3642	4.74175e-13		93.2062	6.46355e-13			3729.65	1.01127	3729.65	1.00752	3729.65	1.00026	3729.65	0.99018	3729.65	0.9867	3729.65	0.98284	3729.65	0.98721	3729.65	1.00586			3729.65	0.69355	3729.65	0.9543	3729.65	1.0147	3729.65
					92.6681	2.6018e-13		92.8101	2.76377e-13		92.9956	3.89791e-13			92.6681	3.7879e-13		92.8101	4.71855e-13		93.6585	6.4435e-13			3727.73	1.00222	3727.73	0.99905	3727.73	0.9974	3727.73	1.0049	3727.73	0.99407	3727.73	0.99191	3727.73	0.999	3727.73	1.00813			3727.73	0.69769	3727.73	0.95758	3727.73	1.01122	3727.73
					93.1131	2.63858e-13		93.2562	2.75506e-13		93.448	3.88862e-13			93.1131	3.84709e-13		93.2562	4.65381e-13		94.1103	6.4096e-13			3725.8	0.99812	3725.8	0.99581	3725.8	0.99589	3725.8	0.99926	3725.8	0.99628	3725.8	0.99297	3725.8	0.98721	3725.8	1.00586			3725.8	0.69556	3725.8	0.95697	3725.8	1.01351	3725.8
					93.5583	2.6746e-13		93.7018	2.7352e-13		93.8998	3.89634e-13			93.5583	3.90664e-13		93.7018	4.62808e-13		94.5626	6.39009e-13			3723.87	1.00639	3723.87	1.00358	3723.87	0.99956	3723.87	1.00094	3723.87	0.98775	3723.87	0.99352	3723.87	0.98673	3723.87	1.0168			3723.87	0.69093	3723.87	0.95594	3723.87	1.0147	3723.87
					94.0038	2.70272e-13		94.1473	2.73519e-13		94.3517	3.86456e-13			94.0038	3.97283e-13		94.1473	4.61053e-13		95.0148	6.36859e-13			3721.94	1.01858	3721.94	1.01226	3721.94	1.00482	3721.94	0.98712	3721.94	0.98469	3721.94	0.98199	3721.94	0.98814	3721.94	0.99641			3721.94	0.69131	3721.94	0.9555	3721.94	1.01235	3721.94
					94.4489	2.73761e-13		94.5934	2.72339e-13		94.8044	3.9215e-13			94.4489	4.02566e-13		94.5934	4.59825e-13		95.4672	6.35322e-13			3720.01	1.02238	3720.01	1.01252	3720.01	1.00705	3720.01	0.97155	3720.01	0.98	3720.01	0.97058	3720.01	0.98	3720.01	0.99114			3720.01	0.69331	3720.01	0.95465	3720.01	0.99806	3720.01
					94.8938	2.76192e-13		95.0398	2.6853e-13		95.2565	3.85775e-13			94.8938	4.08993e-13		95.0398	4.58332e-13		95.9197	6.33974e-13			3718.08	1.01872	3718.08	1.0076	3718.08	1.00525	3718.08	0.97357	3718.08	0.97576	3718.08	0.97821	3718.08	0.98245	3718.08	0.99697			3718.08	0.69182	3718.08	0.95541	3718.08	1.00194	3718.08
					95.3391	2.79768e-13		95.4858	2.676e-13		95.7088	3.84818e-13			95.3391	4.15355e-13		95.4858	4.5821e-13		96.372	6.31852e-13			3716.16	1.01461	3716.16	1.00406	3716.16	1.00228	3716.16	0.98161	3716.16	0.98424	3716.16	0.98718	3716.16	0.98245	3716.16	1.00757			3716.16	0.68942	3716.16	0.95743	3716.16	1.00194	3716.16
					95.7843	2.82375e-13		95.9322	2.6842e-13		96.1611	3.80044e-13			95.7843	4.2095e-13		95.9322	4.58026e-13		96.8243	6.29118e-13			3714.23	1.01348	3714.23	1.00543	3714.23	1.00161	3714.23	0.99444	3714.23	0.99299	3714.23	0.99139	3714.23	0.99934	3714.23	1.00923			3714.23	0.69004	3714.23	0.96036	3714.23	1.0101	3714.23
					96.2295	2.85127e-13		96.3786	2.67364e-13		96.6132	3.86787e-13			96.2295	4.27134e-13		96.3786	4.57548e-13		97.2764	6.2217e-13			3712.3	1.01851	3712.3	1.0113	3712.3	1.00277	3712.3	0.99392	3712.3	0.98524	3712.3	0.98666	3712.3	0.99517	3712.3	1.00882			3712.3	0.69356	3712.3	0.96369	3712.3	1.00328	3712.3
					96.6751	2.87402e-13		96.8245	2.66924e-13		97.0656	3.81075e-13			96.6751	4.32806e-13		96.8245	4.57273e-13		97.7286	6.18689e-13			3710.37	1.02508	3710.37	1.01455	3710.37	1.00322	3710.37	0.98733	3710.37	0.99825	3710.37	0.98772	3710.37	0.99429	3710.37	1.0063			3710.37	0.69687	3710.37	0.96364	3710.37	1.00566	3710.37
					97.1198	2.91065e-13		97.2703	2.69334e-13		97.5172	3.84255e-13			97.1198	4.39655e-13		97.2703	4.5711e-13		98.1809	6.1563e-13			3708.44	1.02185	3708.44	1.01187	3708.44	1.00193	3708.44	0.97201	3708.44	0.9867	3708.44	0.98284	3708.44	0.97612	3708.44	0.99389			3708.44	0.69841	3708.44	0.96075	3708.44	1.00522	3708.44
					97.5652	2.94285e-13		97.716	2.69356e-13		97.9698	3.8256e-13			97.5652	4.46377e-13		97.716	4.57347e-13		98.6332	6.11628e-13			3706.51	1.01485	3706.51	1.00805	3706.51	0.99959	3706.51	0.98427	3706.51	0.98605	3706.51	0.98805	3706.51	0.9815	3706.51	1.00552			3706.51	0.6994	3706.51	0.95817	3706.51	1.00386	3706.51
					98.0108	2.96783e-13		98.1619	2.68792e-13		98.4223	3.82156e-13			98.0108	4.52025e-13		98.1619	4.61693e-13		99.0853	6.09912e-13			3704.58	1.01154	3704.58	1.00562	3704.58	0.999	3704.58	0.98161	3704.58	0.99273	3704.58	0.98718	3704.58	0.99228	3704.58	1.00757			3704.58	0.69956	3704.58	0.9559	3704.58	1.00194	3704.58
					98.4557	2.99423e-13		98.608	2.70201e-13		98.8746	3.8049e-13			98.4557	4.5827e-13		98.608	4.59615e-13		99.5375	6.10351e-13			3702.66	1.00869	3702.66	1.00462	3702.66	0.99962	3702.66	0.97866	3702.66	0.99676	3702.66	0.98896	3702.66	1.00094	3702.66	1.0144			3702.66	0.69723	3702.66	0.95311	3702.66	1.00586	3702.66
					98.9011	3.02315e-13		99.054	2.70811e-13		99.3267	3.82448e-13			98.9011	4.63724e-13		99.054	4.59896e-13		99.9894	6.07096e-13			3700.73	1.00424	3700.73	1.00324	3700.73	0.99717	3700.73	0.97866	3700.73	0.98794	3700.73	0.98896	3700.73	1.00094	3700.73	1.0144			3700.73	0.69323	3700.73	0.94976	3700.73	1.00586	3700.73
					99.3462	3.05417e-13		99.4998	2.71233e-13		99.7787	3.83656e-13			99.3462	4.70238e-13		99.4998	4.59959e-13		100.442	6.03623e-13			3698.8	1.00405	3698.8	1.00208	3698.8	0.99424	3698.8	0.98829	3698.8	0.99177	3698.8	0.98676	3698.8	0.99265	3698.8	1.00858			3698.8	0.69092	3698.8	0.94609	3698.8	1.001	3698.8
					99.7914	3.08194e-13		99.9462	2.71873e-13		100.231	3.84017e-13			99.7914	4.76781e-13		99.9462	4.59452e-13		100.894	5.99683e-13			3696.87	1.00694	3696.87	1.0021	3696.87	0.99451	3696.87	0.99209	3696.87	0.98899	3696.87	0.98554	3696.87	0.99372	3696.87	1.00125			3696.87	0.69078	3696.87	0.94297	3696.87	0.9983	3696.87
					100.237	3.12129e-13		100.392	2.69655e-13		100.683	3.8237e-13			100.237	4.83205e-13		100.392	4.58984e-13		101.346	5.94058e-13			3694.94	1.00526	3694.94	1.00188	3694.94	0.99489	3694.94	0.98695	3694.94	0.99082	3694.94	0.98634	3694.94	0.99301	3694.94	0.99915			3694.94	0.69078	3694.94	0.9429	3694.94	1.00008	3694.94
					100.682	3.1509e-13		100.838	2.676e-13		101.136	3.7944e-13			100.682	4.89632e-13		100.838	4.58427e-13		101.798	5.90499e-13			3693.01	0.99855	3693.01	1.00248	3693.01	0.99309	3693.01	0.9899	3693.01	0.9899	3693.01	0.9899	3693.01	0.9899	3693.01	1.00115			3693.01	0.6899	3693.01	0.94673	3693.01	1.00794	3693.01
					101.128	3.19609e-13		101.284	2.66675e-13		101.588	3.82045e-13			101.128	4.96262e-13		101.284	4.57313e-13		102.25	5.85695e-13			3691.09	0.99435	3691.09	1.00652	3691.09	0.99438	3691.09	0.98078	3691.09	0.99331	3691.09	0.99647	3691.09	0.996	3691.09	1.01123			3691.09	0.69065	3691.09	0.95438	3691.09	1.01225	3691.09
					101.573	3.23001e-13		101.73	2.65857e-13		102.04	3.8423e-13			101.573	5.03173e-13		101.73	4.55962e-13		102.703	5.79926e-13			3689.16	1.00144	3689.16	1.01524	3689.16	1.006	3689.16	0.98042	3689.16	1.0009	3689.16	0.98885	3689.16	0.98063	3689.16	1.0174			3689.16	0.69412	3689.16	0.96045	3689.16	0.99743	3689.16
					102.018	3.24619e-13		102.176	2.65145e-13		102.492	3.87084e-13			102.018	5.09349e-13		102.176	4.54293e-13		103.155	5.76805e-13			3687.23	1.01415	3687.23	1.02166	3687.23	1.01687	3687.23	0.97772	3687.23	0.99101	3687.23	0.98466	3687.23	0.97362	3687.23	1.01353			3687.23	0.69554	3687.23	0.95612	3687.23	0.9999	3687.23
					102.463	3.27272e-13		102.622	2.66051e-13		102.944	3.86841e-13			102.463	5.16204e-13		102.622	4.52509e-13		103.607	5.73087e-13			3685.3	1.01746	3685.3	1.01846	3685.3	1.01517	3685.3	0.98564	3685.3	0.98699	3685.3	0.9885	3685.3	0.98101	3685.3	1.00446			3685.3	0.69364	3685.3	0.94985	3685.3	0.99528	3685.3
					102.909	3.30986e-13		103.067	2.65721e-13		103.397	3.90117e-13			102.909	5.23261e-13		103.067	4.50608e-13		104.059	5.68479e-13			3683.37	1.01173	3683.37	1.0102	3683.37	1.00698	3683.37	0.99209	3683.37	0.98899	3683.37	0.99418	3683.37	0.99372	3683.37	1.01147			3683.37	0.69087	3683.37	0.94878	3683.37	0.99743	3683.37
					103.354	3.32424e-13		103.513	2.65739e-13		103.849	3.88139e-13			103.354	5.29636e-13		103.513	4.51804e-13		104.512	5.67262e-13			3681.44	1.00618	3681.44	1.00348	3681.44	0.99829	3681.44	0.98695	3681.44	0.99915	3681.44	0.99515	3681.44	0.99301	3681.44	1.00956			3681.44	0.68944	3681.44	0.94905	3681.44	1.00737	3681.44
					103.799	3.34903e-13		103.959	2.63629e-13		104.302	3.86167e-13			103.799	5.36928e-13		103.959	4.49271e-13		104.965	5.64092e-13			3679.51	1.00742	3679.51	1.00274	3679.51	0.99404	3679.51	0.98137	3679.51	0.9989	3679.51	0.98038	3679.51	0.97948	3679.51	1.00115			3679.51	0.69055	3679.51	0.94989	3679.51	1.00689	3679.51
					104.245	3.38974e-13		104.405	2.62224e-13		104.754	3.86198e-13			104.245	5.43537e-13		104.405	4.46823e-13		105.417	5.59224e-13			3677.59	1.00857	3677.59	1.0091	3677.59	0.99577	3677.59	0.98398	3677.59	0.99572	3677.59	0.98666	3677.59	0.98303	3677.59	1.00882			3677.59	0.69217	3677.59	0.9573	3677.59	1.01351	3677.59
					104.69	3.42989e-13		104.851	2.61263e-13		105.206	3.83784e-13			104.69	5.50356e-13		104.851	4.44801e-13		105.869	5.54117e-13			3675.66	0.99859	3675.66	1.01508	3675.66	0.99707	3675.66	1.00466	3675.66	0.99926	3675.66	0.99325	3675.66	1.0037	3675.66	1.02334			3675.66	0.69338	3675.66	0.97003	3675.66	0.99213	3675.66
					105.135	3.46608e-13		105.297	2.60842e-13		105.658	3.80334e-13			105.135	5.57275e-13		105.297	4.42745e-13		106.321	5.4891e-13			3673.73	0.98928	3673.73	1.01334	3673.73	0.99579	3673.73	0.99844	3673.73	0.99504	3673.73	0.97903	3673.73	0.99139	3673.73	1.0124			3673.73	0.69653	3673.73	0.97361	3673.73	1.00225	3673.73
					105.58	3.50538e-13		105.743	2.58468e-13		106.11	3.83862e-13			105.58	5.65214e-13		105.743	4.39681e-13		106.773	5.42212e-13			3671.8	0.99283	3671.8	1.0123	3671.8	0.99813	3671.8	1.00128	3671.8	0.9899	3671.8	0.98885	3671.8	0.99337	3671.8	1.0174			3671.8	0.69981	3671.8	0.96913	3671.8	0.99743	3671.8
					106.026	3.53923e-13		106.189	2.58835e-13		106.563	3.81006e-13			106.026	5.72578e-13		106.189	4.37012e-13		107.226	5.35572e-13			3669.87	0.99939	3669.87	1.01133	3669.87	1.00132	3669.87	0.98733	3669.87	0.98751	3669.87	0.98772	3669.87	0.99429	3669.87	1.0063			3669.87	0.69868	3669.87	0.9645	3669.87	1.00689	3669.87
					106.471	3.58364e-13		106.635	2.58298e-13		107.015	3.81108e-13			106.471	5.80046e-13		106.635	4.34442e-13		107.678	5.31082e-13			3667.94	0.99987	3667.94	1.00436	3667.94	0.99831	3667.94	0.99176	3667.94	0.99743	3667.94	0.99352	3667.94	0.98673	3667.94	1.00469			3667.94	0.695	3667.94	0.96054	3667.94	1.01715	3667.94
					106.916	3.6088e-13		107.081	2.57922e-13		107.467	3.75279e-13			106.916	5.8589e-13		107.081	4.31655e-13		108.13	5.27767e-13			3666.02	0.99865	3666.02	1.00034	3666.02	0.99322	3666.02	0.97906	3666.02	0.9825	3666.02	0.97754	3666.02	0.97373	3666.02	0.98874			3666.02	0.69523	3666.02	0.95795	3666.02	1.01989	3666.02
					107.362	3.6494e-13		107.527	2.56259e-13		107.92	3.82137e-13			107.362	5.93412e-13		107.527	4.28672e-13		108.582	5.2235e-13			3664.09	1.00186	3664.09	1.00409	3664.09	0.99406	3664.09	0.97822	3664.09	0.98469	3664.09	0.98364	3664.09	0.97728	3664.09	0.99641			3664.09	0.69691	3664.09	0.957	3664.09	1.01154	3664.09
					107.807	3.68841e-13		107.972	2.55387e-13		108.372	3.80447e-13			107.807	6.01642e-13		107.972	4.25868e-13		109.034	5.18697e-13			3662.16	1.00707	3662.16	1.00794	3662.16	0.99992	3662.16	0.98441	3662.16	0.99162	3662.16	0.98328	3662.16	0.97776	3662.16	0.99743			3662.16	0.69543	3662.16	0.95744	3662.16	1.01058	3662.16
					108.252	3.7393e-13		108.418	2.53634e-13		108.824	3.74291e-13			108.252	6.10872e-13		108.418	4.22618e-13		109.486	5.18948e-13			3660.23	1.00644	3660.23	1.00402	3660.23	1.00052	3660.23	0.98061	3660.23	0.99432	3660.23	0.98438	3660.23	0.98552	3660.23	0.99432			3660.23	0.69286	3660.23	0.95804	3660.23	1.00454	3660.23
					108.698	3.76238e-13		108.864	2.51879e-13		109.276	3.72789e-13			108.698	6.19834e-13		108.864	4.19679e-13		109.938	5.16107e-13			3658.3	1.00207	3658.3	0.99722	3658.3	0.99426	3658.3	0.98966	3658.3	1.00121	3658.3	0.98718	3658.3	0.99228	3658.3	0.99697			3658.3	0.69242	3658.3	0.95627	3658.3	1.01139	3658.3
					109.143	3.81284e-13		109.31	2.49066e-13		109.729	3.71323e-13			109.143	6.28566e-13		109.31	4.16763e-13		110.391	5.14588e-13			3656.37	1.00287	3656.37	0.99923	3656.37	0.99228	3656.37	0.9899	3656.37	0.9899	3656.37	0.98038	3656.37	0.9899	3656.37	1.00115			3656.37	0.69226	3656.37	0.95005	3656.37	1.00794	3656.37
					109.588	3.84993e-13		109.756	2.46485e-13		110.181	3.71141e-13			109.588	6.3795e-13		109.756	4.13244e-13		110.843	5.1344e-13			3654.44	1.00551	3654.44	1.00918	3654.44	0.99873	3654.44	0.99289	3654.44	0.99194	3654.44	0.98117	3654.44	0.98904	3654.44	1.01031			3654.44	0.69028	3654.44	0.94413	3654.44	1.0101	3654.44
					110.034	3.90283e-13		110.201	2.45165e-13		110.633	3.62505e-13			110.034	6.46927e-13		110.201	4.09286e-13		111.295	5.1197e-13			3652.52	1.00481	3652.52	1.01714	3652.52	1.00571	3652.52	0.99502	3652.52	0.9998	3652.52	0.99466	3652.52	0.99719	3652.52	1.01465			3652.52	0.68897	3652.52	0.94435	3652.52	1.00746	3652.52
					110.479	3.94174e-13		110.647	2.42895e-13		111.085	3.70442e-13			110.479	6.55977e-13		110.647	4.06384e-13		111.748	5.09402e-13			3650.59	1.00389	3650.59	1.02359	3650.59	1.0089	3650.59	0.97649	3650.59	0.98347	3650.59	0.97903	3650.59	0.97799	3650.59	0.99793			3650.59	0.69087	3650.59	0.94688	3650.59	1.00225	3650.59
					110.924	4.00227e-13		111.093	2.40381e-13		111.537	3.64394e-13			110.924	6.6481e-13		111.093	4.03329e-13		112.2	5.07665e-13			3648.66	1.00471	3648.66	1.02452	3648.66	1.00928	3648.66	0.97572	3648.66	0.9662	3648.66	0.96886	3648.66	0.97346	3648.66	1.00384			3648.66	0.69202	3648.66	0.9448	3648.66	1.01047	3648.66
					111.369	4.03701e-13		111.539	2.39479e-13		111.989	3.67523e-13			111.369	6.74343e-13		111.539	3.99968e-13		112.653	5.0324e-13			3646.73	1.00673	3646.73	1.01454	3646.73	1.00924	3646.73	0.99268	3646.73	0.98	3646.73	0.97765	3646.73	0.99289	3646.73	1.01619			3646.73	0.68915	3646.73	0.94148	3646.73	0.99743	3646.73
					111.815	4.08544e-13		111.985	2.38009e-13		112.442	3.66632e-13			111.815	6.8503e-13		111.985	3.96231e-13		113.105	5.01775e-13			3644.8	1.00836	3644.8	1.00749	3644.8	1.00727	3644.8	0.99444	3644.8	0.98371	3644.8	0.99139	3644.8	0.99934	3644.8	1.02083			3644.8	0.6883	3644.8	0.9422	3644.8	1.0101	3644.8
					112.26	4.1218e-13		112.43	2.35221e-13		112.894	3.62825e-13			112.26	6.93338e-13		112.43	3.93409e-13		113.557	4.98275e-13			3642.87	1.00818	3642.87	1.00742	3642.87	1.0016	3642.87	0.98695	3642.87	0.9825	3642.87	0.98634	3642.87	0.98337	3642.87	0.99915			3642.87	0.69027	3642.87	0.94606	3642.87	1.00835	3642.87
					112.705	4.15546e-13		112.876	2.34569e-13		113.346	3.6412e-13			112.705	7.01199e-13		112.876	3.89819e-13		114.01	4.95194e-13			3640.95	1.00565	3640.95	1.00861	3640.95	0.99344	3640.95	0.98307	3640.95	0.98	3640.95	0.98514	3640.95	0.97531	3640.95	1.00227			3640.95	0.69331	3640.95	0.95227	3640.95	1.00547	3640.95
					113.151	4.19571e-13		113.322	2.335e-13		113.798	3.60004e-13			113.151	7.08153e-13		113.322	3.85678e-13		114.462	4.90961e-13			3639.02	1.00234	3639.02	1.00752	3639.02	0.98797	3639.02	0.98307	3639.02	0.9881	3639.02	0.98514	3639.02	0.97531	3639.02	1.00227			3639.02	0.69584	3639.02	0.95786	3639.02	0.99743	3639.02
					113.596	4.24032e-13		113.768	2.30796e-13		114.25	3.56526e-13			113.596	7.1553e-13		113.768	3.82691e-13		114.915	4.87598e-13			3637.09	1.00128	3637.09	1.00517	3637.09	0.98889	3637.09	0.97659	3637.09	0.98899	3637.09	0.98554	3637.09	0.97479	3637.09	1.00125			3637.09	0.69612	3637.09	0.95975	3637.09	0.9983	3637.09
					114.041	4.26449e-13		114.214	2.28687e-13		114.703	3.52904e-13			114.041	7.22622e-13		114.214	3.79649e-13		115.367	4.80998e-13			3635.16	1.00204	3635.16	1.00455	3635.16	0.99326	3635.16	0.98032	3635.16	0.98336	3635.16	0.97787	3635.16	0.97319	3635.16	0.99807			3635.16	0.69726	3635.16	0.96044	3635.16	1.001	3635.16
					114.487	4.29314e-13		114.66	2.27528e-13		115.155	3.54243e-13			114.487	7.28852e-13		114.66	3.76188e-13		115.819	4.75398e-13			3633.23	1.00169	3633.23	1.00547	3633.23	0.9979	3633.23	0.97866	3633.23	0.97912	3633.23	0.9703	3633.23	0.98051	3633.23	0.99235			3633.23	0.70075	3633.23	0.96265	3633.23	0.99711	3633.23
					114.932	4.32493e-13		115.106	2.25124e-13		115.607	3.50285e-13			114.932	7.35012e-13		115.106	3.73573e-13		116.272	4.70434e-13			3631.3	1.00191	3631.3	1.00624	3631.3	1.00403	3631.3	0.98564	3631.3	0.98	3631.3	0.98419	3631.3	0.98573	3631.3	1.00227			3631.3	0.70057	3631.3	0.96339	3631.3	1.00862	3631.3
					115.377	4.35337e-13		115.553	2.23869e-13		116.059	3.45499e-13			115.377	7.40559e-13		115.553	3.70152e-13		116.724	4.66903e-13			3629.37	1.00476	3629.37	1.00902	3629.37	1.00821	3629.37	0.97155	3629.37	0.96886	3629.37	0.97765	3629.37	0.9671	3629.37	1.00227			3629.37	0.69326	3629.37	0.95816	3629.37	1.02325	3629.37
					115.822	4.3801e-13		115.999	2.23684e-13		116.512	3.49153e-13			115.822	7.45913e-13		115.999	3.67342e-13		117.176	4.62473e-13			3627.45	1.00496	3627.45	1.01193	3627.45	1.00215	3627.45	0.96697	3627.45	0.96605	3627.45	0.97637	3627.45	0.96943	3627.45	0.99288			3627.45	0.68663	3627.45	0.95268	3627.45	1.01888	3627.45
					116.268	4.41555e-13		116.444	2.23654e-13		116.965	3.5137e-13			116.268	7.508e-13		116.444	3.65039e-13		117.628	4.61078e-13			3625.52	1.0034	3625.52	1.00976	3625.52	0.99592	3625.52	0.97683	3625.52	0.97443	3625.52	0.98157	3625.52	0.97785	3625.52	0.99763			3625.52	0.68783	3625.52	0.95631	3625.52	1.02164	3625.52
					116.713	4.44062e-13		116.89	2.22489e-13		117.417	3.42546e-13			116.713	7.54465e-13		116.89	3.63162e-13		118.08	4.57945e-13			3623.59	1.0056	3623.59	1.00777	3623.59	0.99668	3623.59	0.98427	3623.59	0.9774	3623.59	0.97891	3623.59	0.9815	3623.59	0.9947			3623.59	0.69145	3623.59	0.96197	3623.59	1.02335	3623.59
					117.158	4.4767e-13		117.336	2.21775e-13		117.869	3.40208e-13			117.158	7.5874e-13		117.336	3.60625e-13		118.532	4.54423e-13			3621.66	1.0109	3621.66	1.01074	3621.66	1.00136	3621.66	0.99289	3621.66	0.99194	3621.66	0.98117	3621.66	0.98904	3621.66	0.99883			3621.66	0.69288	3621.66	0.96131	3621.66	1.0192	3621.66
					117.603	4.49314e-13		117.782	2.19523e-13		118.321	3.38306e-13			117.603	7.63169e-13		117.782	3.59139e-13		118.983	4.4923e-13			3619.73	1.01394	3619.73	1.01329	3619.73	1.00748	3619.73	0.99671	3619.73	0.981	3619.73	0.98466	3619.73	0.98521	3619.73	1.00102			3619.73	0.69364	3619.73	0.95473	3619.73	1.0197	3619.73
					118.049	4.50798e-13		118.228	2.17824e-13		118.773	3.32892e-13			118.049	7.6786e-13		118.228	3.5785e-13		119.436	4.44232e-13			3617.8	1.01118	3617.8	1.00732	3617.8	1.00885	3617.8	0.98884	3617.8	0.98202	3617.8	0.98514	3617.8	0.98469	3617.8	0.99974			3617.8	0.69655	3617.8	0.95019	3617.8	1.01101	3617.8
					118.494	4.5117e-13		118.674	2.16224e-13		119.226	3.31371e-13			118.494	7.71117e-13		118.674	3.55438e-13		119.888	4.38519e-13			3615.88	1.00764	3615.88	0.99902	3615.88	1.00462	3615.88	0.99337	3615.88	0.97902	3615.88	0.98373	3615.88	0.98623	3615.88	0.99126			3615.88	0.69933	3615.88	0.95383	3615.88	1.00746	3615.88
					118.94	4.53095e-13		119.12	2.15848e-13		119.678	3.29602e-13			118.94	7.7478e-13		119.12	3.53567e-13		120.341	4.32999e-13			3613.95	1.00302	3613.95	0.99439	3613.95	1.00187	3613.95	0.98257	3613.95	0.97806	3613.95	0.97304	3613.95	0.98673	3613.95	0.99259			3613.95	0.69932	3613.95	0.96171	3613.95	1.00633	3613.95
					119.386	4.53303e-13		119.566	2.14616e-13		120.13	3.29447e-13			119.386	7.75492e-13		119.566	3.51524e-13		120.793	4.25629e-13			3612.02	0.99381	3612.02	0.99271	3612.02	0.99974	3612.02	0.98409	3612.02	0.98881	3612.02	0.97338	3612.02	0.98623	3612.02	0.99126			3612.02	0.69689	3612.02	0.96292	3612.02	0.99777	3612.02
					119.831	4.54071e-13		120.012	2.15019e-13		120.582	3.21909e-13			119.831	7.78359e-13		120.012	3.49094e-13		121.245	4.20332e-13			3610.09	0.9859	3610.09	0.99448	3610.09	0.99564	3610.09	0.99502	3610.09	0.9998	3610.09	0.98419	3610.09	0.99719	3610.09	1.00227			3610.09	0.69476	3610.09	0.95645	3610.09	0.98808	3610.09
					120.276	4.55921e-13		120.458	2.13799e-13		121.034	3.25212e-13			120.276	7.81045e-13		120.458	3.47353e-13		121.697	4.14482e-13			3608.16	0.98702	3608.16	0.99778	3608.16	0.99345	3608.16	0.99337	3608.16	0.9986	3608.16	0.98373	3608.16	0.99757	3608.16	1.0035			3608.16	0.69378	3608.16	0.95377	3608.16	0.99777	3608.16
					120.722	4.57781e-13		120.904	2.13226e-13		121.486	3.26616e-13			120.722	7.84089e-13		120.904	3.45054e-13		122.15	4.08283e-13			3606.23	0.99399	3606.23	0.99742	3606.23	0.99193	3606.23	0.98418	3606.23	0.98275	3606.23	0.98117	3606.23	0.99967	3606.23	0.98735			3606.23	0.69173	3606.23	0.95381	3606.23	1.01122	3606.23
					121.167	4.57518e-13		121.35	2.113e-13		121.938	3.20067e-13			121.167	7.86281e-13		121.35	3.43016e-13		122.602	4.02847e-13			3604.3	0.9985	3604.3	0.99496	3604.3	0.98922	3604.3	0.9748	3604.3	0.96801	3604.3	0.96949	3604.3	0.98198	3604.3	0.98514			3604.3	0.68991	3604.3	0.94752	3604.3	1.00485	3604.3
					121.613	4.58492e-13		121.796	2.09916e-13		122.391	3.22989e-13			121.613	7.90073e-13		121.796	3.40658e-13		123.054	4.00723e-13			3602.38	1.0017	3602.38	0.99479	3602.38	0.99091	3602.38	0.9748	3602.38	0.97657	3602.38	0.96949	3602.38	0.97206	3602.38	0.98514			3602.38	0.69067	3602.38	0.93896	3602.38	1.00386	3602.38
					122.058	4.60062e-13		122.241	2.08378e-13		122.843	3.22903e-13			122.058	7.92942e-13		122.241	3.38207e-13		123.506	3.94348e-13			3600.45	1.00444	3600.45	0.997	3600.45	0.99688	3600.45	0.96907	3600.45	0.96952	3600.45	0.97927	3600.45	0.9709	3600.45	0.99354			3600.45	0.69173	3600.45	0.93528	3600.45	1.00586	3600.45
					122.503	4.60323e-13		122.687	2.07956e-13		123.295	3.15698e-13			122.503	7.95626e-13		122.687	3.35429e-13		123.959	3.89157e-13			3598.52	1.00233	3598.52	1.00172	3598.52	1.00144	3598.52	0.98	3598.52	0.98	3598.52	0.98943	3598.52	0.98	3598.52	1.00227			3598.52	0.6925	3598.52	0.93885	3598.52	0.99806	3598.52
					122.949	4.62455e-13		123.133	2.04955e-13		123.748	3.20434e-13			122.949	7.97188e-13		123.133	3.32051e-13		124.411	3.8443e-13			3596.59	0.99787	3596.59	1.00843	3596.59	1.00475	3596.59	0.99138	3596.59	0.99091	3596.59	0.99039	3596.59	0.98947	3596.59	1.01136			3596.59	0.69494	3596.59	0.95061	3596.59	1.00901	3596.59
					123.394	4.65656e-13		123.579	2.03582e-13		124.2	3.16082e-13			123.394	7.98974e-13		123.579	3.29256e-13		124.863	3.79129e-13			3594.66	0.99629	3594.66	1.01099	3594.66	1.00679	3594.66	0.98276	3594.66	0.99091	3594.66	0.99039	3594.66	0.98947	3594.66	1.01136			3594.66	0.69618	3594.66	0.96273	3594.66	1	3594.66
					123.84	4.66198e-13		124.025	2.02754e-13		124.653	3.18005e-13			123.84	8.00725e-13		124.025	3.26429e-13		125.316	3.70796e-13			3592.73	0.99747	3592.73	1.00779	3592.73	1.00649	3592.73	0.98	3592.73	0.98891	3592.73	0.98	3592.73	0.98	3592.73	1.00227			3592.73	0.69431	3592.73	0.9641	3592.73	1.00794	3592.73
					124.285	4.68016e-13		124.471	2.00645e-13		125.105	3.12242e-13			124.285	8.04289e-13		124.471	3.23467e-13		125.768	3.66945e-13			3590.81	0.99664	3590.81	1.00514	3590.81	1.00495	3590.81	0.98137	3590.81	0.9809	3590.81	0.98038	3590.81	0.96906	3590.81	1.00115			3590.81	0.69236	3590.81	0.96062	3590.81	0.99902	3590.81
					124.731	4.68812e-13		124.917	1.97775e-13		125.557	3.15476e-13			124.731	8.05597e-13		124.917	3.20396e-13		126.221	3.61412e-13			3588.88	0.99059	3588.88	1.00213	3588.88	1.00009	3588.88	0.99176	3588.88	0.98775	3588.88	0.98328	3588.88	0.97551	3588.88	1.00469			3588.88	0.69209	3588.88	0.96112	3588.88	0.99573	3588.88
					125.177	4.68954e-13		125.363	1.96898e-13		126.01	3.09321e-13			125.177	8.074e-13		125.363	3.16692e-13		126.673	3.54799e-13			3586.95	0.98657	3586.95	0.99453	3586.95	0.99402	3586.95	0.99671	3586.95	0.981	3586.95	0.98466	3586.95	0.97362	3586.95	1.00102			3586.95	0.69247	3586.95	0.96124	3586.95	0.99882	3586.95
					125.622	4.68721e-13		125.809	1.95133e-13		126.462	3.08793e-13			125.622	8.08946e-13		125.809	3.13168e-13		127.125	3.49774e-13			3585.02	0.98994	3585.02	0.98858	3585.02	0.99385	3585.02	0.98564	3585.02	0.97443	3585.02	0.98157	3585.02	0.97785	3585.02	0.98603			3585.02	0.69133	3585.02	0.95581	3585.02	0.9828	3585.02
					126.067	4.70155e-13		126.255	1.92346e-13		126.915	3.0523e-13			126.067	8.09907e-13		126.255	3.09191e-13		127.577	3.44766e-13			3583.09	0.99274	3583.09	0.98955	3583.09	0.9951	3583.09	0.9748	3583.09	0.96801	3583.09	0.96949	3583.09	0.98198	3583.09	0.99585			3583.09	0.68998	3583.09	0.95031	3583.09	0.98589	3583.09
					126.512	4.6926e-13		126.702	1.90695e-13		127.367	3.05818e-13			126.512	8.10809e-13		126.702	3.05391e-13		128.03	3.39108e-13			3581.16	0.9932	3581.16	0.99453	3581.16	0.99485	3581.16	0.96999	3581.16	0.96515	3581.16	0.95976	3581.16	0.97427	3581.16	0.9899			3581.16	0.69133	3581.16	0.94916	3581.16	0.99182	3581.16
					126.958	4.7044e-13		127.148	1.89883e-13		127.819	2.98659e-13			126.958	8.11685e-13		127.148	3.01657e-13		128.483	3.34113e-13			3579.23	0.99396	3579.23	0.99887	3579.23	0.997	3579.23	0.96999	3579.23	0.96515	3579.23	0.95976	3579.23	0.97427	3579.23	0.9899			3579.23	0.69489	3579.23	0.95093	3579.23	1.00008	3579.23
					127.403	4.7031e-13		127.594	1.88701e-13		128.272	2.984e-13			127.403	8.1207e-13		127.594	2.97223e-13		128.935	3.29733e-13			3577.31	0.99401	3577.31	0.99973	3577.31	0.99908	3577.31	0.96999	3577.31	0.9734	3577.31	0.95976	3577.31	0.98382	3577.31	0.9899			3577.31	0.69754	3577.31	0.9514	3577.31	1.00008	3577.31
					127.848	4.69874e-13		128.04	1.86579e-13		128.724	2.92041e-13			127.848	8.1311e-13		128.04	2.92729e-13		129.387	3.25102e-13			3575.38	0.9926	3575.38	0.99867	3575.38	0.99676	3575.38	0.96999	3575.38	0.98165	3575.38	0.96849	3575.38	0.98382	3575.38	1.00021			3575.38	0.69858	3575.38	0.9497	3575.38	1.00008	3575.38
					128.294	4.69376e-13		128.486	1.84961e-13		129.176	2.98238e-13			128.294	8.14385e-13		128.486	2.89503e-13		129.84	3.19782e-13			3573.45	0.99158	3573.45	0.99745	3573.45	0.99447	3573.45	0.96999	3573.45	0.98165	3573.45	0.97721	3573.45	0.98382	3573.45	1.00021			3573.45	0.69964	3573.45	0.94976	3573.45	1.00008	3573.45
					128.739	4.70419e-13		128.932	1.82861e-13		129.628	2.89575e-13			128.739	8.15687e-13		128.932	2.85308e-13		130.293	3.14695e-13			3571.52	0.99325	3571.52	0.99721	3571.52	0.99715	3571.52	0.97357	3571.52	0.98424	3571.52	0.98718	3571.52	0.98245	3571.52	0.99697			3571.52	0.70005	3571.52	0.95338	3571.52	1.00289	3571.52
					129.185	4.70338e-13		129.378	1.81151e-13		130.08	2.90548e-13			129.185	8.17238e-13		129.378	2.82645e-13		130.745	3.0388e-13			3569.59	0.99741	3569.59	1.00176	3569.59	1.00214	3569.59	0.97547	3569.59	0.98275	3569.59	0.99088	3569.59	0.9784	3569.59	0.99883			3569.59	0.69794	3569.59	0.95785	3569.59	1.01122	3569.59
					129.63	4.70775e-13		129.824	1.77633e-13		130.532	2.84698e-13			129.63	8.18922e-13		129.824	2.79362e-13		131.196	3.01553e-13			3567.66	1.00069	3567.66	1.00981	3567.66	1.00363	3567.66	0.97772	3567.66	0.981	3567.66	0.98466	3567.66	0.98521	3567.66	1.00102			3567.66	0.69484	3567.66	0.96139	3567.66	1.01101	3567.66
					130.075	4.72889e-13		130.27	1.76192e-13		130.983	2.84206e-13			130.075	8.20114e-13		130.27	2.7568e-13		131.649	2.98135e-13			3565.74	1.00168	3565.74	1.01263	3565.74	1.0007	3565.74	0.98884	3565.74	0.99215	3565.74	0.98514	3565.74	1.00813	3565.74	1.0124			3565.74	0.69523	3565.74	0.9627	3565.74	1.01101	3565.74
					130.52	4.74357e-13		130.716	1.75188e-13		131.436	2.80276e-13			130.52	8.21836e-13		130.716	2.71711e-13		132.101	2.95873e-13			3563.81	1.00376	3563.81	1.01126	3563.81	0.99791	3563.81	0.97683	3563.81	0.99299	3563.81	0.98157	3563.81	0.99934	3563.81	1.00923			3563.81	0.69884	3563.81	0.9609	3563.81	1.01235	3563.81
					130.966	4.7459e-13		131.161	1.74615e-13		131.888	2.80094e-13			130.966	8.2464e-13		131.161	2.67151e-13		132.554	2.93493e-13			3561.88	1.00792	3561.88	1.01049	3561.88	0.99494	3561.88	0.97735	3561.88	0.98699	3561.88	0.97927	3561.88	0.99112	3561.88	0.99354			3561.88	0.7013	3561.88	0.95935	3561.88	1.01461	3561.88
					131.411	4.76041e-13		131.607	1.72599e-13		132.341	2.76897e-13			131.411	8.27249e-13		131.607	2.61037e-13		133.006	2.983e-13			3559.95	1.01268	3559.95	1.00985	3559.95	0.99187	3559.95	0.97357	3559.95	0.98424	3559.95	0.97821	3559.95	0.98245	3559.95	0.98636			3559.95	0.70039	3559.95	0.9608	3559.95	1.00289	3559.95
					131.856	4.7891e-13		132.053	1.7205e-13		132.793	2.75309e-13			131.856	8.30087e-13		132.053	2.56983e-13		133.458	2.95085e-13			3558.02	1.01532	3558.02	1.00864	3558.02	0.9943	3558.02	0.97116	3558.02	0.9825	3558.02	0.97754	3558.02	0.98337	3558.02	0.98874			3558.02	0.6979	3558.02	0.9634	3558.02	1.00194	3558.02
					132.302	4.8036e-13		132.5	1.70059e-13		133.245	2.72328e-13			132.302	8.33601e-13		132.5	2.53382e-13		133.91	2.93314e-13			3556.09	1.01386	3556.09	1.00732	3556.09	1.00074	3556.09	0.97906	3556.09	0.99082	3556.09	0.98634	3556.09	0.99301	3556.09	0.98874			3556.09	0.69698	3556.09	0.96411	3556.09	0.99266	3556.09
					132.747	4.82448e-13		132.946	1.67671e-13		133.697	2.69903e-13			132.747	8.36762e-13		132.946	2.50487e-13		134.363	2.89911e-13			3554.16	1.01093	3554.16	1.00757	3554.16	1.00256	3554.16	0.98161	3554.16	0.99273	3554.16	0.99616	3554.16	1.0021	3554.16	0.99697			3554.16	0.69682	3554.16	0.96229	3554.16	1.00289	3554.16
					133.192	4.84881e-13		133.392	1.6178e-13		134.15	2.6769e-13			133.192	8.39757e-13		133.392	2.45536e-13		134.815	2.87788e-13			3552.24	1.00961	3552.24	1.00713	3552.24	1.00001	3552.24	0.96668	3552.24	0.98514	3552.24	0.98762	3552.24	0.9919	3552.24	0.98514			3552.24	0.69629	3552.24	0.95897	3552.24	0.99528	3552.24
					133.638	4.87749e-13		133.837	1.59332e-13		134.602	2.62477e-13			133.638	8.42649e-13		133.837	2.41458e-13		135.268	2.85042e-13			3550.31	1.00888	3550.31	1.00285	3550.31	0.99887	3550.31	0.96668	3550.31	0.98514	3550.31	0.97855	3550.31	0.9919	3550.31	0.99585			3550.31	0.69667	3550.31	0.95516	3550.31	0.99528	3550.31
					134.083	4.88981e-13		134.283	1.58155e-13		135.054	2.60861e-13			134.083	8.45775e-13		134.283	2.36264e-13		135.721	2.83153e-13			3548.38	1.00657	3548.38	0.9978	3548.38	0.99899	3548.38	0.96786	3548.38	0.9774	3548.38	0.96976	3548.38	0.97148	3548.38	0.98389			3548.38	0.69717	3548.38	0.95168	3548.38	0.99619	3548.38
					134.528	4.90802e-13		134.729	1.56043e-13		135.506	2.54345e-13			134.528	8.4886e-13		134.729	2.32209e-13		136.173	2.80569e-13			3546.45	1.00325	3546.45	0.99592	3546.45	0.99945	3546.45	0.96194	3546.45	0.9703	3546.45	0.96097	3546.45	0.97029	3546.45	0.98132			3546.45	0.69641	3546.45	0.94992	3546.45	0.99806	3546.45
					134.974	4.92655e-13		135.175	1.54894e-13		135.959	2.48802e-13			134.974	8.52114e-13		135.175	2.28562e-13		136.625	2.75242e-13			3544.52	1.00253	3544.52	0.99947	3544.52	0.99963	3544.52	0.96194	3544.52	0.9703	3544.52	0.9703	3544.52	0.97029	3544.52	0.98132			3544.52	0.69381	3544.52	0.94915	3544.52	1.01686	3544.52
					135.419	4.94089e-13		135.621	1.55198e-13		136.411	2.58179e-13			135.419	8.55004e-13		135.621	2.25212e-13		137.078	2.72498e-13			3542.59	1.00248	3542.59	1.00526	3542.59	0.99627	3542.59	0.96552	3542.59	0.96727	3542.59	0.96026	3542.59	0.9628	3542.59	0.98636			3542.59	0.68966	3542.59	0.9477	3542.59	1.01351	3542.59
					135.865	4.95385e-13		136.066	1.53655e-13		136.863	2.49908e-13			135.865	8.57891e-13		136.066	2.21965e-13		137.53	2.70196e-13			3540.67	0.99884	3540.67	1.00657	3540.67	0.99161	3540.67	0.96217	3540.67	0.9734	3540.67	0.96849	3540.67	0.97427	3540.67	0.9899			3540.67	0.68626	3540.67	0.94634	3540.67	1.01036	3540.67
					136.31	4.95154e-13		136.512	1.51707e-13		137.316	2.45776e-13			136.31	8.59776e-13		136.512	2.2115e-13		137.982	2.67849e-13			3538.74	0.99682	3538.74	1.00307	3538.74	0.99313	3538.74	0.96999	3538.74	0.9734	3538.74	0.96849	3538.74	0.97427	3538.74	1.00021			3538.74	0.68554	3538.74	0.94574	3538.74	1.01036	3538.74
					136.756	4.96022e-13		136.958	1.51251e-13		137.768	2.43628e-13			136.756	8.61759e-13		136.958	2.18697e-13		138.434	2.64873e-13			3536.81	1.00243	3536.81	0.99991	3536.81	1.00101	3536.81	0.97116	3536.81	0.97417	3536.81	0.97754	3536.81	0.97373	3536.81	0.99915			3536.81	0.68684	3536.81	0.94616	3536.81	1.00194	3536.81
					137.201	4.96499e-13		137.404	1.49293e-13		138.221	2.39377e-13			137.201	8.63543e-13		137.404	2.16235e-13		138.886	2.66866e-13			3534.88	1.01049	3534.88	1.00047	3534.88	1.00756	3534.88	0.97116	3534.88	0.97417	3534.88	0.97754	3534.88	0.97373	3534.88	0.99915			3534.88	0.68773	3534.88	0.945	3534.88	1.00194	3534.88
					137.647	4.97878e-13		137.85	1.48075e-13		138.673	2.40253e-13			137.647	8.65547e-13		137.85	2.14118e-13		139.339	2.65458e-13			3532.95	1.01253	3532.95	1.00093	3532.95	1.00736	3532.95	0.96999	3532.95	0.9734	3532.95	0.96849	3532.95	0.96472	3532.95	0.97959			3532.95	0.6878	3532.95	0.94095	3532.95	1.001	3532.95
					138.092	4.97529e-13		138.296	1.47106e-13		139.125	2.40296e-13			138.092	8.67139e-13		138.296	2.1269e-13		139.791	2.62736e-13			3531.02	1.00894	3531.02	0.99733	3531.02	1.00059	3531.02	0.96326	3531.02	0.96584	3531.02	0.95992	3531.02	0.96409	3531.02	0.97833			3531.02	0.68899	3531.02	0.94094	3531.02	1.00194	3531.02
					138.538	4.99021e-13		138.742	1.4639e-13		139.577	2.33315e-13			138.538	8.69051e-13		138.742	2.1083e-13		140.243	2.60486e-13			3529.09	1.00592	3529.09	0.9961	3529.09	0.99425	3529.09	0.96668	3529.09	0.96801	3529.09	0.96043	3529.09	0.96214	3529.09	0.98514			3529.09	0.69169	3529.09	0.9477	3529.09	1.00386	3529.09
					138.983	5.00255e-13		139.188	1.44873e-13		140.03	2.32106e-13			138.983	8.71191e-13		139.188	2.09721e-13		140.696	2.58554e-13			3527.17	1.00739	3527.17	1.00308	3527.17	0.99652	3527.17	0.96907	3527.17	0.97825	3527.17	0.97003	3527.17	0.9709	3527.17	0.99354			3527.17	0.69415	3527.17	0.95545	3527.17	1.00586	3527.17
					139.428	5.00987e-13		139.634	1.44632e-13		140.483	2.27947e-13			139.428	8.72677e-13		139.634	2.07579e-13		141.149	2.55472e-13			3525.24	1.00954	3525.24	1.01096	3525.24	1.00189	3525.24	0.96907	3525.24	0.96952	3525.24	0.97927	3525.24	0.9709	3525.24	0.98262			3525.24	0.69519	3525.24	0.96021	3525.24	1.00689	3525.24
					139.874	5.01688e-13		140.08	1.44912e-13		140.935	2.26676e-13			139.874	8.74363e-13		140.08	2.06369e-13		141.601	2.52332e-13			3523.31	1.00517	3523.31	1.01093	3523.31	0.99742	3523.31	0.96786	3523.31	0.96875	3523.31	0.97891	3523.31	0.97148	3523.31	0.98389			3523.31	0.69539	3523.31	0.95992	3523.31	1.01461	3523.31
					140.319	5.0289e-13		140.525	1.44601e-13		141.387	2.23673e-13			140.319	8.75933e-13		140.525	2.05285e-13		142.053	2.50645e-13			3521.38	0.9957	3521.38	1.00401	3521.38	0.98625	3521.38	0.9748	3521.38	0.96801	3521.38	0.98762	3521.38	0.97206	3521.38	0.98514			3521.38	0.69587	3521.38	0.9557	3521.38	1.01351	3521.38
					140.764	5.04098e-13		140.972	1.43608e-13		141.84	2.20983e-13			140.764	8.77514e-13		140.972	2.04966e-13		142.505	2.47966e-13			3519.45	0.99	3519.45	0.99984	3519.45	0.98329	3519.45	0.98032	3519.45	0.97496	3519.45	0.98676	3519.45	0.97319	3519.45	0.99807			3519.45	0.69662	3519.45	0.95111	3519.45	1.01139	3519.45
					141.209	5.04453e-13		141.418	1.42888e-13		142.293	2.2427e-13			141.209	8.79358e-13		141.418	2.03308e-13		142.957	2.4564e-13			3517.52	0.99205	3517.52	1.00578	3517.52	0.9905	3517.52	0.97116	3517.52	0.97417	3517.52	0.97754	3517.52	0.97373	3517.52	0.99915			3517.52	0.6962	3517.52	0.94745	3517.52	0.99266	3517.52
					141.654	5.05265e-13		141.864	1.42493e-13		142.745	2.15305e-13			141.654	8.8137e-13		141.864	2.02127e-13		143.41	2.43656e-13			3515.59	0.9968	3515.59	1.01558	3515.59	0.99744	3515.59	0.97116	3515.59	0.9825	3515.59	0.98634	3515.59	0.98337	3515.59	0.99915			3515.59	0.69469	3515.59	0.948	3515.59	0.99266	3515.59
					142.099	5.0655e-13		142.31	1.42471e-13		143.196	2.15535e-13			142.099	8.82728e-13		142.31	2.00414e-13		143.862	2.41509e-13			3513.67	0.99944	3513.67	1.01785	3513.67	0.99807	3513.67	0.97116	3513.67	0.9825	3513.67	0.98634	3513.67	0.97373	3513.67	0.98874			3513.67	0.69534	3513.67	0.95394	3513.67	0.98432	3513.67
					142.544	5.07766e-13		142.756	1.40592e-13		143.649	2.16693e-13			142.544	8.84818e-13		142.756	1.99117e-13		144.315	2.39785e-13			3511.74	1.00109	3511.74	1.01169	3511.74	0.99434	3511.74	0.96438	3511.74	0.97496	3511.74	0.97787	3511.74	0.97319	3511.74	0.97706			3511.74	0.6976	3511.74	0.95809	3511.74	0.99439	3511.74
					142.99	5.08327e-13		143.202	1.38776e-13		144.101	2.01517e-13			142.99	8.87735e-13		143.202	1.97742e-13		144.767	2.37063e-13			3509.81	1.00261	3509.81	1.00497	3509.81	0.9902	3509.81	0.96552	3509.81	0.96727	3509.81	0.96026	3509.81	0.97263	3509.81	0.97576			3509.81	0.69545	3509.81	0.95502	3509.81	1.00386	3509.81
					143.435	5.091e-13		143.648	1.37772e-13		144.554	2.08925e-13			143.435	8.89807e-13		143.648	1.96353e-13		145.22	2.34033e-13			3507.88	1.00355	3507.88	1.00634	3507.88	0.98972	3507.88	0.96552	3507.88	0.96727	3507.88	0.96026	3507.88	0.97263	3507.88	0.97576			3507.88	0.69002	3507.88	0.94892	3507.88	1.00386	3507.88
					143.88	5.10525e-13		144.094	1.36045e-13		145.006	2.02262e-13			143.88	8.91351e-13		144.094	1.94855e-13		145.672	2.32941e-13			3505.95	1.00378	3505.95	1.01349	3505.95	0.99233	3505.95	0.96668	3505.95	0.97657	3505.95	0.96949	3505.95	0.98198	3505.95	0.98514			3505.95	0.68935	3505.95	0.94728	3505.95	1.00386	3505.95
					144.326	5.11432e-13		144.539	1.33823e-13		145.458	2.05741e-13			144.326	8.93581e-13		144.539	1.93851e-13		146.123	2.32151e-13			3504.02	1.0044	3504.02	1.01462	3504.02	0.99445	3504.02	0.97735	3504.02	0.97825	3504.02	0.97927	3504.02	0.99112	3504.02	0.99354			3504.02	0.69229	3504.02	0.95078	3504.02	1.00586	3504.02
					144.771	5.12417e-13		144.985	1.32494e-13		145.91	2.04773e-13			144.771	8.95686e-13		144.985	1.92432e-13		146.576	2.30002e-13			3502.1	1.00507	3502.1	1.0077	3502.1	0.99446	3502.1	0.97735	3502.1	0.97825	3502.1	0.97927	3502.1	0.99112	3502.1	0.99354			3502.1	0.69197	3502.1	0.95244	3502.1	1.00586	3502.1
					145.216	5.13429e-13		145.431	1.32266e-13		146.363	2.02652e-13			145.216	8.97659e-13		145.431	1.90772e-13		147.028	2.28099e-13			3500.17	1.00368	3500.17	1.00245	3500.17	0.99215	3500.17	0.96668	3500.17	0.97657	3500.17	0.96949	3500.17	0.98198	3500.17	0.99585			3500.17	0.6894	3500.17	0.95001	3500.17	1.00485	3500.17
					145.661	5.13718e-13		145.877	1.31939e-13		146.815	2.03972e-13			145.661	8.99641e-13		145.877	1.89e-13		147.48	2.2781e-13			3498.24	1.00443	3498.24	1.00294	3498.24	0.99233	3498.24	0.95641	3498.24	0.97496	3498.24	0.96009	3498.24	0.97319	3498.24	0.98756			3498.24	0.68809	3498.24	0.94778	3498.24	0.99439	3498.24
					146.106	5.14799e-13		146.323	1.30724e-13		147.268	2.03348e-13			146.106	9.02019e-13		146.323	1.87817e-13		147.933	2.26049e-13			3496.31	1.00835	3496.31	1.00482	3496.31	0.99612	3496.31	0.96438	3496.31	0.97496	3496.31	0.96898	3496.31	0.97319	3496.31	0.98756			3496.31	0.68792	3496.31	0.94721	3496.31	1.00386	3496.31
					146.551	5.15541e-13		146.769	1.2957e-13		147.721	2.03022e-13			146.551	9.04215e-13		146.769	1.85922e-13		148.385	2.23664e-13			3494.38	1.00743	3494.38	1.00324	3494.38	0.99529	3494.38	0.97235	3494.38	0.97496	3494.38	0.96898	3494.38	0.97319	3494.38	0.98756			3494.38	0.68856	3494.38	0.9489	3494.38	0.99439	3494.38
					146.997	5.17409e-13		147.215	1.28273e-13		148.173	2.03959e-13			146.997	9.06729e-13		147.215	1.8392e-13		148.837	2.22943e-13			3492.45	1.00136	3492.45	0.99717	3492.45	0.98902	3492.45	0.97116	3492.45	0.96584	3492.45	0.96873	3492.45	0.96409	3492.45	0.97833			3492.45	0.68948	3492.45	0.95319	3492.45	0.9851	3492.45
					147.442	5.18313e-13		147.661	1.27006e-13		148.625	2.01092e-13			147.442	9.08671e-13		147.661	1.81874e-13		149.29	2.22767e-13			3490.52	0.99815	3490.52	0.99044	3490.52	0.98517	3490.52	0.97116	3490.52	0.96584	3490.52	0.95992	3490.52	0.96409	3490.52	0.97833			3490.52	0.69037	3490.52	0.95864	3490.52	0.99352	3490.52
					147.887	5.19837e-13		148.106	1.26314e-13		149.078	2.00332e-13			147.887	9.10443e-13		148.106	1.80324e-13		149.742	2.20746e-13			3488.6	0.99946	3488.6	0.98708	3488.6	0.98584	3488.6	0.97235	3488.6	0.96655	3488.6	0.96898	3488.6	0.97319	3488.6	0.98756			3488.6	0.69035	3488.6	0.96278	3488.6	0.99439	3488.6
					148.332	5.20456e-13		148.553	1.25749e-13		149.53	1.95297e-13			148.332	9.12444e-13		148.553	1.79002e-13		150.194	2.18528e-13			3486.67	0.99995	3486.67	0.98451	3486.67	0.98646	3486.67	0.97357	3486.67	0.97576	3486.67	0.96923	3486.67	0.98245	3486.67	0.98636			3486.67	0.68806	3486.67	0.96194	3486.67	1.00386	3486.67
					148.778	5.21409e-13		148.999	1.25516e-13		149.982	1.89124e-13			148.778	9.15193e-13		148.999	1.76757e-13		150.647	2.16668e-13			3484.74	0.99801	3484.74	0.9808	3484.74	0.98563	3484.74	0.9748	3484.74	0.98514	3484.74	0.97855	3484.74	0.9919	3484.74	0.99585			3484.74	0.6851	3484.74	0.95635	3484.74	1.00386	3484.74
					149.223	5.21901e-13		149.444	1.25139e-13		150.434	1.91319e-13			149.223	9.1771e-13		149.444	1.75082e-13		151.099	2.15031e-13			3482.81	0.9966	3482.81	0.98017	3482.81	0.98694	3482.81	0.96668	3482.81	0.97657	3482.81	0.96949	3482.81	0.98198	3482.81	0.98514			3482.81	0.68267	3482.81	0.94926	3482.81	1.00485	3482.81
					149.668	5.23711e-13		149.89	1.24857e-13		150.886	1.93076e-13			149.668	9.20004e-13		149.89	1.73521e-13		151.551	2.1421e-13			3480.88	0.9964	3480.88	0.98278	3480.88	0.99067	3480.88	0.96668	3480.88	0.96801	3480.88	0.96949	3480.88	0.97206	3480.88	0.98514			3480.88	0.67995	3480.88	0.94191	3480.88	0.99619	3480.88
					150.113	5.25463e-13		150.336	1.23127e-13		151.339	1.88255e-13			150.113	9.23229e-13		150.336	1.71956e-13		152.004	2.12576e-13			3478.95	0.99654	3478.95	0.98492	3478.95	0.99272	3478.95	0.96552	3478.95	0.97576	3478.95	0.96923	3478.95	0.9628	3478.95	0.98636			3478.95	0.67819	3478.95	0.93709	3478.95	0.99528	3478.95
					150.559	5.27655e-13		150.782	1.22118e-13		151.791	1.88444e-13			150.559	9.25992e-13		150.782	1.70077e-13		152.456	2.12228e-13			3477.03	0.9961	3477.03	0.98624	3477.03	0.99161	3477.03	0.96438	3477.03	0.97496	3477.03	0.96898	3477.03	0.96345	3477.03	0.98756			3477.03	0.67879	3477.03	0.93788	3477.03	0.99439	3477.03
					151.004	5.28674e-13		151.228	1.20991e-13		152.243	1.90671e-13			151.004	9.28546e-13		151.228	1.68088e-13		152.908	2.13799e-13			3475.1	0.99393	3475.1	0.98753	3475.1	0.98998	3475.1	0.96438	3475.1	0.97496	3475.1	0.96898	3475.1	0.97319	3475.1	0.98756			3475.1	0.68052	3475.1	0.94128	3475.1	0.99439	3475.1
					151.449	5.29625e-13		151.674	1.21377e-13		152.696	1.8723e-13			151.449	9.31148e-13		151.674	1.66243e-13		153.361	2.13319e-13			3473.17	0.99246	3473.17	0.98907	3473.17	0.98912	3473.17	0.96438	3473.17	0.97496	3473.17	0.96898	3473.17	0.96345	3473.17	0.98756			3473.17	0.68082	3473.17	0.94249	3473.17	0.99439	3473.17
					151.894	5.30711e-13		152.121	1.20715e-13		153.149	1.88512e-13			151.894	9.33577e-13		152.121	1.65119e-13		153.813	2.12942e-13			3471.24	0.99533	3471.24	0.9913	3471.24	0.9889	3471.24	0.97357	3471.24	0.98424	3471.24	0.97821	3471.24	0.98245	3471.24	0.98636			3471.24	0.67976	3471.24	0.94223	3471.24	0.99439	3471.24
					152.339	5.33156e-13		152.566	1.19631e-13		153.601	1.87873e-13			152.339	9.36608e-13		152.566	1.63965e-13		154.265	2.13545e-13			3469.31	0.99995	3469.31	0.99517	3469.31	0.98934	3469.31	0.97357	3469.31	0.98424	3469.31	0.96923	3469.31	0.98245	3469.31	0.98636			3469.31	0.68091	3469.31	0.94475	3469.31	0.99439	3469.31
					152.785	5.34609e-13		153.012	1.18704e-13		154.053	1.81729e-13			152.785	9.39841e-13		153.012	1.62107e-13		154.718	2.14063e-13			3467.38	1.00254	3467.38	1.00153	3467.38	0.99014	3467.38	0.96438	3467.38	0.96655	3467.38	0.96009	3467.38	0.97319	3467.38	0.97706			3467.38	0.68456	3467.38	0.95115	3467.38	0.99439	3467.38
					153.231	5.36881e-13		153.458	1.18367e-13		154.505	1.8235e-13			153.231	9.44088e-13		153.458	1.60057e-13		155.17	2.13395e-13			3465.45	1.00358	3465.45	1.00581	3465.45	0.99313	3465.45	0.96438	3465.45	0.96655	3465.45	0.96009	3465.45	0.97319	3465.45	0.97706			3465.45	0.68686	3465.45	0.95478	3465.45	0.98589	3465.45
					153.676	5.39629e-13		153.904	1.16403e-13		154.957	1.82738e-13			153.676	9.47481e-13		153.904	1.59226e-13		155.622	2.14421e-13			3463.53	1.00319	3463.53	1.00247	3463.53	0.99798	3463.53	0.97357	3463.53	0.97576	3463.53	0.96923	3463.53	0.98245	3463.53	0.98636			3463.53	0.68634	3463.53	0.9502	3463.53	0.98589	3463.53
					154.121	5.42086e-13		154.35	1.14798e-13		155.41	1.77964e-13			154.121	9.51375e-13		154.35	1.57451e-13		156.075	2.06083e-13			3461.6	1.00366	3461.6	0.99641	3461.6	1.00229	3461.6	0.98293	3461.6	0.98514	3461.6	0.96949	3461.6	0.9919	3461.6	0.99585			3461.6	0.68481	3461.6	0.94353	3461.6	0.9867	3461.6
					154.567	5.42696e-13		154.795	1.13461e-13		155.862	1.77991e-13			154.567	9.55583e-13		154.795	1.56096e-13		156.526	2.06942e-13			3459.67	1.00556	3459.67	0.99309	3459.67	1.0055	3459.67	0.97357	3459.67	0.97576	3459.67	0.96923	3459.67	0.98245	3459.67	0.99697			3459.67	0.68491	3459.67	0.94054	3459.67	0.98589	3459.67
					155.013	5.44824e-13		155.242	1.12944e-13		156.315	1.80883e-13			155.013	9.59409e-13		155.242	1.518e-13		156.979	2.06296e-13			3457.74	1.00473	3457.74	0.99026	3457.74	1.00543	3457.74	0.97235	3457.74	0.97496	3457.74	0.96009	3457.74	0.98292	3457.74	0.98756			3457.74	0.68719	3457.74	0.94025	3457.74	0.99439	3457.74
					155.458	5.47779e-13		155.688	1.11799e-13		156.767	1.78508e-13			155.458	9.63218e-13		155.688	1.50623e-13		157.431	2.07562e-13			3455.81	1.00295	3455.81	0.98909	3455.81	1.00161	3455.81	0.96326	3455.81	0.96584	3455.81	0.95112	3455.81	0.97373	3455.81	0.97833			3455.81	0.68954	3455.81	0.94352	3455.81	1.00386	3455.81
					155.903	5.48692e-13		156.133	1.11157e-13		157.22	1.74647e-13			155.903	9.67175e-13		156.133	1.49676e-13		157.883	2.08226e-13			3453.88	1.00332	3453.88	0.99346	3453.88	0.9983	3453.88	0.96326	3453.88	0.96584	3453.88	0.95112	3453.88	0.97373	3453.88	0.97833			3453.88	0.69051	3453.88	0.94822	3453.88	0.99439	3453.88
					156.348	5.50868e-13		156.579	1.10429e-13		157.672	1.79897e-13			156.348	9.71233e-13		156.579	1.48799e-13		158.336	2.18563e-13			3451.96	1.00198	3451.96	0.99908	3451.96	0.99683	3451.96	0.96326	3451.96	0.96584	3451.96	0.95112	3451.96	0.97373	3451.96	0.97833			3451.96	0.68948	3451.96	0.94896	3451.96	0.99439	3451.96
					156.794	5.53279e-13		157.025	1.0805e-13		158.123	1.68654e-13			156.794	9.7562e-13		157.025	1.47938e-13		158.788	2.2022e-13			3450.03	0.99659	3450.03	0.99836	3450.03	0.99438	3450.03	0.96552	3450.03	0.96727	3450.03	0.96923	3450.03	0.98245	3450.03	0.98636			3450.03	0.68646	3450.03	0.94805	3450.03	0.99439	3450.03
					157.239	5.54981e-13		157.471	1.0622e-13		158.576	1.69421e-13			157.239	9.7916e-13		157.471	1.47413e-13		159.24	2.23546e-13			3448.1	0.99334	3448.1	0.99552	3448.1	0.99251	3448.1	0.96786	3448.1	0.9774	3448.1	0.97891	3448.1	0.9815	3448.1	0.9947			3448.1	0.68405	3448.1	0.94932	3448.1	0.99619	3448.1
					157.685	5.5665e-13		157.917	1.04872e-13		159.028	1.70562e-13			157.685	9.82341e-13		157.917	1.46797e-13		159.692	2.24441e-13			3446.17	0.99647	3446.17	0.9964	3446.17	0.99244	3446.17	0.97735	3446.17	0.97825	3446.17	0.9885	3446.17	0.99112	3446.17	1.00446			3446.17	0.68584	3446.17	0.95101	3446.17	1.00586	3446.17
					158.13	5.5929e-13		158.363	1.04178e-13		159.48	1.67247e-13			158.13	9.84295e-13		158.363	1.46696e-13		160.144	2.25937e-13			3444.24	0.99886	3444.24	0.99586	3444.24	0.99005	3444.24	0.96668	3444.24	0.96801	3444.24	0.97855	3444.24	0.97206	3444.24	0.98514			3444.24	0.69015	3444.24	0.95269	3444.24	0.99619	3444.24
					158.575	5.60122e-13		158.809	1.03372e-13		159.933	1.69266e-13			158.575	9.86361e-13		158.809	1.45927e-13		160.596	2.27109e-13			3442.31	0.99668	3442.31	0.99513	3442.31	0.98672	3442.31	0.96552	3442.31	0.96727	3442.31	0.97821	3442.31	0.97263	3442.31	0.97576			3442.31	0.69147	3442.31	0.95731	3442.31	1.00485	3442.31
					159.021	5.61142e-13		159.255	1.06254e-13		160.385	1.64918e-13			159.021	9.88166e-13		159.255	1.45828e-13		161.048	2.2856e-13			3440.38	0.99441	3440.38	0.99871	3440.38	0.98474	3440.38	0.95641	3440.38	0.96655	3440.38	0.96898	3440.38	0.96345	3440.38	0.96655			3440.38	0.68964	3440.38	0.96404	3440.38	1.00386	3440.38
					159.467	5.61527e-13		159.701	1.06967e-13		160.837	1.70269e-13			159.467	9.89084e-13		159.701	1.45942e-13		161.501	2.30081e-13			3438.46	0.99268	3438.46	1.00063	3438.46	0.98391	3438.46	0.96438	3438.46	0.97496	3438.46	0.96898	3438.46	0.97319	3438.46	0.97706			3438.46	0.6893	3438.46	0.96627	3438.46	1.00289	3438.46
					159.912	5.61413e-13		160.147	1.07307e-13		161.29	1.63941e-13			159.912	9.9059e-13		160.147	1.48717e-13		161.953	2.3204e-13			3436.53	0.99003	3436.53	0.99653	3436.53	0.98613	3436.53	0.96438	3436.53	0.97496	3436.53	0.96898	3436.53	0.97319	3436.53	0.97706			3436.53	0.6914	3436.53	0.96289	3436.53	1.00289	3436.53
					160.357	5.60116e-13		160.592	1.07396e-13		161.742	1.61382e-13			160.357	9.90724e-13		160.592	1.48678e-13		162.404	2.33945e-13			3434.6	0.98729	3434.6	0.98897	3434.6	0.98948	3434.6	0.96438	3434.6	0.97496	3434.6	0.96898	3434.6	0.97319	3434.6	0.97706			3434.6	0.69209	3434.6	0.95866	3434.6	0.99439	3434.6
					160.803	5.60757e-13		161.038	1.07735e-13		162.194	1.70046e-13			160.803	9.90021e-13		161.038	1.49717e-13		162.857	2.36148e-13			3432.67	0.98707	3432.67	0.98379	3432.67	0.99243	3432.67	0.96438	3432.67	0.97496	3432.67	0.96898	3432.67	0.97319	3432.67	0.97706			3432.67	0.69021	3432.67	0.95286	3432.67	0.99439	3432.67
					161.248	5.60812e-13		161.485	1.07198e-13		162.647	1.65436e-13			161.248	9.85703e-13		161.485	1.50597e-13		163.31	2.37966e-13			3430.74	0.99203	3430.74	0.98659	3430.74	0.99582	3430.74	0.97357	3430.74	0.98424	3430.74	0.97821	3430.74	0.98245	3430.74	0.97576			3430.74	0.68872	3430.74	0.94709	3430.74	0.99439	3430.74
					161.694	5.6191e-13		161.93	1.06542e-13		163.099	1.62527e-13			161.694	9.83575e-13		161.93	1.51539e-13		163.763	2.38686e-13			3428.81	0.99915	3428.81	0.994	3428.81	0.99628	3428.81	0.97357	3428.81	0.98424	3428.81	0.97821	3428.81	0.98245	3428.81	0.98636			3428.81	0.6891	3428.81	0.9484	3428.81	0.99439	3428.81
					162.14	5.61417e-13		162.376	1.06256e-13		163.551	1.61822e-13			162.14	9.8064e-13		162.376	1.513e-13		164.214	2.39269e-13			3426.89	1.00236	3426.89	0.99724	3426.89	0.99365	3426.89	0.97235	3426.89	0.97496	3426.89	0.96898	3426.89	0.97319	3426.89	0.98756			3426.89	0.69016	3426.89	0.95387	3426.89	0.9851	3426.89
					162.585	5.60928e-13		162.822	1.06625e-13		164.004	1.6282e-13			162.585	9.76883e-13		162.822	1.51551e-13		164.667	2.41486e-13			3424.96	1.00057	3424.96	0.99563	3424.96	0.99201	3424.96	0.97235	3424.96	0.97496	3424.96	0.96898	3424.96	0.97319	3424.96	0.98756			3424.96	0.68977	3424.96	0.95549	3424.96	0.99439	3424.96
					163.03	5.56641e-13		163.268	1.07006e-13		164.456	1.62117e-13			163.03	9.73358e-13		163.268	1.51779e-13		165.119	2.41779e-13			3423.03	0.9968	3423.03	0.99516	3423.03	0.99017	3423.03	0.96438	3423.03	0.96655	3423.03	0.96898	3423.03	0.96345	3423.03	0.97706			3423.03	0.68754	3423.03	0.95362	3423.03	0.99439	3423.03
					163.476	5.53583e-13		163.713	1.07039e-13		164.908	1.64769e-13			163.476	9.6926e-13		163.713	1.52113e-13		165.571	2.4242e-13			3421.1	0.99502	3421.1	0.99904	3421.1	0.98837	3421.1	0.96552	3421.1	0.97576	3421.1	0.97821	3421.1	0.9628	3421.1	0.97576			3421.1	0.68556	3421.1	0.95126	3421.1	1.00386	3421.1
					163.921	5.48874e-13		164.159	1.06853e-13		165.361	1.54142e-13			163.921	9.63271e-13		164.159	1.53011e-13		166.024	2.44887e-13			3419.17	0.99616	3419.17	1.00333	3419.17	0.9897	3419.17	0.96552	3419.17	0.97576	3419.17	0.97821	3419.17	0.97263	3419.17	0.98636			3419.17	0.68474	3419.17	0.94994	3419.17	0.99439	3419.17
					164.367	5.45804e-13		164.605	1.07096e-13		165.813	1.57516e-13			164.367	9.58387e-13		164.605	1.5332e-13		166.476	2.4587e-13			3417.24	0.99647	3417.24	1.00113	3417.24	0.98976	3417.24	0.97235	3417.24	0.97496	3417.24	0.97787	3417.24	0.97319	3417.24	0.98756			3417.24	0.68498	3417.24	0.95024	3417.24	0.99352	3417.24
					164.812	5.42896e-13		165.051	1.0726e-13		166.265	1.57802e-13			164.812	9.51732e-13		165.051	1.53799e-13		166.927	2.4478e-13			3415.31	0.99488	3415.31	0.99387	3415.31	0.98585	3415.31	0.96326	3415.31	0.96584	3415.31	0.96873	3415.31	0.97373	3415.31	0.98874			3415.31	0.68641	3415.31	0.94885	3415.31	0.99352	3415.31
					165.257	5.41701e-13		165.497	1.0638e-13		166.718	1.57641e-13			165.257	9.45481e-13		165.497	1.55001e-13		167.379	2.45592e-13			3413.39	0.99463	3413.39	0.98959	3413.39	0.98291	3413.39	0.96326	3413.39	0.97417	3413.39	0.96873	3413.39	0.97373	3413.39	0.98874			3413.39	0.68854	3413.39	0.94634	3413.39	0.99352	3413.39
					165.703	5.39337e-13		165.943	1.05275e-13		167.17	1.59691e-13			165.703	9.39381e-13		165.943	1.54935e-13		167.831	2.47043e-13			3411.46	0.99649	3411.46	0.99212	3411.46	0.98499	3411.46	0.97235	3411.46	0.98336	3411.46	0.97787	3411.46	0.99265	3411.46	0.99807			3411.46	0.69121	3411.46	0.94816	3411.46	0.99352	3411.46
					166.148	5.36712e-13		166.389	1.05266e-13		167.622	1.58991e-13			166.148	9.3631e-13		166.389	1.54488e-13		168.283	2.3802e-13			3409.53	0.99771	3409.53	0.99847	3409.53	0.99158	3409.53	0.97235	3409.53	0.98336	3409.53	0.97787	3409.53	0.99265	3409.53	0.99807			3409.53	0.69295	3409.53	0.95052	3409.53	1.00194	3409.53
					166.593	5.33089e-13		166.835	1.0432e-13		168.075	1.59377e-13			166.593	9.29027e-13		166.835	1.54402e-13		168.735	2.38541e-13			3407.6	0.99715	3407.6	1.00258	3407.6	0.9975	3407.6	0.97235	3407.6	0.98336	3407.6	0.97787	3407.6	0.98292	3407.6	0.99807			3407.6	0.69084	3407.6	0.9463	3407.6	1.00194	3407.6
					167.039	5.29482e-13		167.281	1.03236e-13		168.526	1.59009e-13			167.039	9.21891e-13		167.281	1.54875e-13		169.188	2.39586e-13			3405.67	0.99583	3405.67	1.00173	3405.67	0.99944	3405.67	0.98032	3405.67	0.98336	3405.67	0.97787	3405.67	0.99265	3405.67	0.98756			3405.67	0.68704	3405.67	0.9416	3405.67	1.01036	3405.67
					167.484	5.25114e-13		167.727	1.04274e-13		168.979	1.62332e-13			167.484	9.14343e-13		167.727	1.55746e-13		169.64	2.40251e-13			3403.74	0.99462	3403.74	1.0008	3403.74	0.99885	3403.74	0.97116	3403.74	0.97417	3403.74	0.96873	3403.74	0.98337	3403.74	0.97833			3403.74	0.68663	3403.74	0.94622	3403.74	1.01036	3403.74
					167.929	5.19644e-13		168.174	1.03936e-13		169.431	1.45294e-13			167.929	9.05178e-13		168.174	1.56084e-13		170.092	2.39612e-13			3401.82	0.9952	3401.82	1.00444	3401.82	0.99629	3401.82	0.97116	3401.82	0.96584	3401.82	0.95992	3401.82	0.97373	3401.82	0.97833			3401.82	0.68828	3401.82	0.95579	3401.82	1.01036	3401.82
					168.374	5.15317e-13		168.62	1.03029e-13		169.883	1.59535e-13			168.374	8.95711e-13		168.62	1.55888e-13		170.544	2.49167e-13			3399.89	0.99784	3399.89	1.00768	3399.89	0.99317	3399.89	0.98032	3399.89	0.97496	3399.89	0.96898	3399.89	0.98292	3399.89	0.99807			3399.89	0.68783	3399.89	0.95768	3399.89	0.99266	3399.89
					168.82	5.10579e-13		169.066	1.0331e-13		170.336	1.56978e-13			168.82	8.87261e-13		169.066	1.5565e-13		170.996	2.50198e-13			3397.96	1.00059	3397.96	1.00527	3397.96	0.99303	3397.96	0.97235	3397.96	0.97496	3397.96	0.96898	3397.96	0.98292	3397.96	0.99807			3397.96	0.68675	3397.96	0.9513	3397.96	0.98432	3397.96
					169.265	5.05378e-13		169.512	1.02555e-13		170.788	1.59037e-13			169.265	8.77336e-13		169.512	1.55393e-13		171.448	2.51427e-13			3396.03	1.0021	3396.03	0.99991	3396.03	0.99437	3396.03	0.96326	3396.03	0.96584	3396.03	0.95992	3396.03	0.97373	3396.03	0.97833			3396.03	0.68635	3396.03	0.94548	3396.03	0.99266	3396.03
					169.71	5.00936e-13		169.958	1.00938e-13		171.24	1.60876e-13			169.71	8.66795e-13		169.958	1.55692e-13		171.902	2.51481e-13			3394.1	1.00147	3394.1	0.99479	3394.1	0.99145	3394.1	0.96326	3394.1	0.96584	3394.1	0.96873	3394.1	0.98337	3394.1	0.96793			3394.1	0.68447	3394.1	0.94212	3394.1	0.99266	3394.1
					170.155	4.96312e-13		170.404	1.01101e-13		171.692	1.59917e-13			170.155	8.56623e-13		170.404	1.54651e-13		172.354	2.52343e-13			3392.17	1.00154	3392.17	0.99259	3392.17	0.98709	3392.17	0.97116	3392.17	0.96584	3392.17	0.96873	3392.17	0.98337	3392.17	0.96793			3392.17	0.68351	3392.17	0.93939	3392.17	1.00194	3392.17
					170.601	4.90161e-13		170.85	1.01078e-13		172.144	1.62427e-13			170.601	8.44597e-13		170.85	1.54468e-13		172.806	2.5239e-13			3390.24	1.00436	3390.24	0.99432	3390.24	0.98775	3390.24	0.97116	3390.24	0.96584	3390.24	0.96873	3390.24	0.98337	3390.24	0.97833			3390.24	0.68611	3390.24	0.9389	3390.24	1.01036	3390.24
					171.046	4.83103e-13		171.296	1.00749e-13		172.596	1.59431e-13			171.046	8.31819e-13		171.296	1.54195e-13		173.258	2.52775e-13			3388.32	1.00451	3388.32	0.99659	3388.32	0.98838	3388.32	0.97906	3388.32	0.97417	3388.32	0.97754	3388.32	0.98337	3388.32	0.98874			3388.32	0.68868	3388.32	0.9413	3388.32	1.01036	3388.32
					171.492	4.75822e-13		171.742	1.01335e-13		173.048	1.59451e-13			171.492	8.19745e-13		171.742	1.53821e-13		173.71	2.52956e-13			3386.39	1.00042	3386.39	0.99679	3386.39	0.98548	3386.39	0.97116	3386.39	0.97417	3386.39	0.97754	3386.39	0.98337	3386.39	0.99915			3386.39	0.69033	3386.39	0.94568	3386.39	1.01036	3386.39
					171.938	4.68643e-13		172.188	1.00859e-13		173.501	1.59665e-13			171.938	8.07431e-13		172.188	1.53264e-13		174.162	2.52728e-13			3384.46	0.99646	3384.46	0.9942	3384.46	0.98577	3384.46	0.97116	3384.46	0.97417	3384.46	0.97754	3384.46	0.98337	3384.46	0.98874			3384.46	0.69288	3384.46	0.9514	3384.46	1.01036	3384.46
					172.383	4.61557e-13		172.633	9.97939e-14		173.953	1.61672e-13			172.383	7.95093e-13		172.633	1.52275e-13		174.615	2.53389e-13			3382.53	0.99315	3382.53	0.99079	3382.53	0.98964	3382.53	0.96999	3382.53	0.96515	3382.53	0.96849	3382.53	0.97427	3382.53	0.97959			3382.53	0.69441	3382.53	0.95606	3382.53	1.001	3382.53
					172.828	4.54696e-13		173.079	9.97144e-14		174.404	1.60367e-13			172.828	7.82245e-13		173.079	1.51634e-13		175.067	2.53982e-13			3380.6	0.99087	3380.6	0.98982	3380.6	0.9929	3380.6	0.96999	3380.6	0.9734	3380.6	0.96849	3380.6	0.97427	3380.6	0.97959			3380.6	0.69367	3380.6	0.95693	3380.6	1.00934	3380.6
					173.274	4.48482e-13		173.526	9.84429e-14		174.857	1.64368e-13			173.274	7.69278e-13		173.526	1.51672e-13		175.52	2.54612e-13			3378.67	0.99245	3378.67	0.9908	3378.67	0.99602	3378.67	0.97781	3378.67	0.9734	3378.67	0.96849	3378.67	0.97427	3378.67	0.9899			3378.67	0.69138	3378.67	0.95323	3378.67	1.00934	3378.67
					173.719	4.42301e-13		173.972	9.68835e-14		175.31	1.61261e-13			173.719	7.55485e-13		173.972	1.51244e-13		175.972	2.53608e-13			3376.75	0.99641	3376.75	0.99169	3376.75	0.99691	3376.75	0.97781	3376.75	0.9734	3376.75	0.96849	3376.75	0.97427	3376.75	0.9899			3376.75	0.68739	3376.75	0.94608	3376.75	1.001	3376.75
					174.164	4.35005e-13		174.418	9.60486e-14		175.763	1.6643e-13			174.164	7.42116e-13		174.418	1.50473e-13		176.424	2.54587e-13			3374.82	0.99692	3374.82	0.99244	3374.82	0.9944	3374.82	0.97781	3374.82	0.9734	3374.82	0.96849	3374.82	0.97427	3374.82	0.9899			3374.82	0.68441	3374.82	0.94293	3374.82	1.001	3374.82
					174.609	4.28393e-13		174.864	9.61549e-14		176.214	1.64357e-13			174.609	7.28234e-13		174.864	1.49738e-13		176.877	2.54972e-13			3372.89	0.99393	3372.89	0.99326	3372.89	0.99356	3372.89	0.97781	3372.89	0.98165	3372.89	0.96849	3372.89	0.98382	3372.89	0.9899			3372.89	0.68576	3372.89	0.94816	3372.89	1.00008	3372.89
					175.055	4.205e-13		175.31	9.60718e-14		176.667	1.61671e-13			175.055	7.13613e-13		175.31	1.49575e-13		177.329	2.55002e-13			3370.96	0.99537	3370.96	0.99413	3370.96	0.99503	3370.96	0.97781	3370.96	0.98165	3370.96	0.96849	3370.96	0.98382	3370.96	1.00021			3370.96	0.68931	3370.96	0.95228	3370.96	1.00008	3370.96
					175.5	4.12845e-13		175.756	9.59749e-14		177.119	1.58519e-13			175.5	6.99597e-13		175.756	1.48334e-13		177.781	2.54534e-13			3369.03	1.00248	3369.03	0.99664	3369.03	0.993	3369.03	0.96999	3369.03	0.9734	3369.03	0.96849	3369.03	0.97427	3369.03	0.9899			3369.03	0.69282	3369.03	0.95145	3369.03	1.00934	3369.03
					175.945	4.06328e-13		176.202	9.57257e-14		177.571	1.62311e-13			175.945	6.85778e-13		176.202	1.4813e-13		178.233	2.54782e-13			3367.1	1.00707	3367.1	0.99917	3367.1	0.98801	3367.1	0.96999	3367.1	0.96515	3367.1	0.96849	3367.1	0.97427	3367.1	0.9899			3367.1	0.69443	3367.1	0.95034	3367.1	1.00934	3367.1
					176.391	3.98388e-13		176.648	9.61304e-14		178.024	1.62706e-13			176.391	6.71496e-13		176.648	1.47647e-13		178.686	2.56079e-13			3365.17	1.00667	3365.17	0.99815	3365.17	0.98625	3365.17	0.96999	3365.17	0.96515	3365.17	0.96849	3365.17	0.97427	3365.17	0.9899			3365.17	0.69123	3365.17	0.94619	3365.17	1.01768	3365.17
					176.836	3.90261e-13		177.093	9.51176e-14		178.476	1.59887e-13			176.836	6.57295e-13		177.093	1.48053e-13		179.138	2.5705e-13			3363.25	1.00575	3363.25	0.99648	3363.25	0.98769	3363.25	0.96884	3363.25	0.96447	3363.25	0.95096	3363.25	0.96533	3363.25	0.9706			3363.25	0.6872	3363.25	0.94119	3363.25	1.00835	3363.25
					177.282	3.82637e-13		177.54	9.31253e-14		178.927	1.63168e-13			177.282	6.43646e-13		177.54	1.47813e-13		179.59	2.58845e-13			3361.32	1.00563	3361.32	0.997	3361.32	0.98972	3361.32	0.96884	3361.32	0.96447	3361.32	0.95096	3361.32	0.97479	3361.32	0.9706			3361.32	0.68684	3361.32	0.94209	3361.32	1.00835	3361.32
					177.727	3.75885e-13		177.986	9.31336e-14		179.379	1.62342e-13			177.727	6.30246e-13		177.986	1.47737e-13		180.042	2.60654e-13			3359.39	1.00535	3359.39	0.99743	3359.39	0.99217	3359.39	0.96884	3359.39	0.96447	3359.39	0.9596	3359.39	0.97479	3359.39	0.9706			3359.39	0.68761	3359.39	0.94605	3359.39	1.00835	3359.39
					178.172	3.67669e-13		178.432	9.27295e-14		179.831	1.57252e-13			178.172	6.17206e-13		178.432	1.47583e-13		180.495	2.64682e-13			3357.46	1.00505	3357.46	0.99722	3357.46	0.99206	3357.46	0.96884	3357.46	0.96447	3357.46	0.96825	3357.46	0.97479	3357.46	0.98082			3357.46	0.68742	3357.46	0.9492	3357.46	1.00835	3357.46
					178.617	3.61994e-13		178.878	9.1813e-14		180.283	1.6346e-13			178.617	6.04487e-13		178.878	1.47443e-13		180.947	2.65636e-13			3355.53	1.00339	3355.53	0.99719	3355.53	0.98827	3355.53	0.96884	3355.53	0.97264	3355.53	0.96825	3355.53	0.97479	3355.53	0.98082			3355.53	0.68769	3355.53	0.95105	3355.53	1.01661	3355.53
					179.063	3.55942e-13		179.324	9.23009e-14		180.735	1.60326e-13			179.063	5.90916e-13		179.324	1.48211e-13		181.4	2.68378e-13			3353.6	0.9996	3353.6	0.99705	3353.6	0.98473	3353.6	0.96003	3353.6	0.9638	3353.6	0.96801	3353.6	0.96593	3353.6	0.98202			3353.6	0.68931	3353.6	0.95071	3353.6	1.01556	3353.6
					179.508	3.49921e-13		179.77	9.32305e-14		181.188	1.59792e-13			179.508	5.78637e-13		179.77	1.48031e-13		181.852	2.68813e-13			3351.68	0.9965	3351.68	0.99646	3351.68	0.98378	3351.68	0.96003	3351.68	0.9638	3351.68	0.96801	3351.68	0.97531	3351.68	0.98202			3351.68	0.69031	3351.68	0.94909	3351.68	1.01556	3351.68
					179.954	3.42136e-13		180.216	9.23553e-14		181.64	1.46371e-13			179.954	5.66378e-13		180.216	1.48129e-13		182.304	2.61655e-13			3349.75	0.99522	3349.75	0.99567	3349.75	0.98518	3349.75	0.96771	3349.75	0.9719	3349.75	0.96801	3349.75	0.97531	3349.75	0.99215			3349.75	0.68903	3349.75	0.94716	3349.75	1.00737	3349.75
					180.399	3.35512e-13		180.662	9.2408e-14		182.092	1.60174e-13			180.399	5.54739e-13		180.662	1.49465e-13		182.757	2.60137e-13			3347.82	0.99395	3347.82	0.99629	3347.82	0.98682	3347.82	0.97539	3347.82	0.9719	3347.82	0.96801	3347.82	0.96593	3347.82	0.99215			3347.82	0.68596	3347.82	0.94511	3347.82	1.00737	3347.82
					180.845	3.27949e-13		181.108	9.25849e-14		182.544	1.62732e-13			180.845	5.42194e-13		181.108	1.49769e-13		183.209	2.6057e-13			3345.89	0.9923	3345.89	0.99861	3345.89	0.98565	3345.89	0.96661	3345.89	0.97117	3345.89	0.96778	3345.89	0.95723	3345.89	0.98321			3345.89	0.68225	3345.89	0.94442	3345.89	0.9983	3345.89
					181.29	3.21177e-13		181.554	9.17487e-14		182.996	1.62342e-13			181.29	5.30439e-13		181.554	1.50725e-13		183.661	2.60971e-13			3343.96	0.99253	3343.96	0.99974	3343.96	0.98358	3343.96	0.959	3343.96	0.97117	3343.96	0.96778	3343.96	0.95723	3343.96	0.98321			3343.96	0.68079	3343.96	0.94618	3343.96	0.9983	3343.96
					181.735	3.14536e-13		181.999	9.12688e-14		183.448	1.59479e-13			181.735	5.18826e-13		181.999	1.51107e-13		184.114	2.62761e-13			3342.03	0.99553	3342.03	0.99915	3342.03	0.98403	3342.03	0.959	3342.03	0.97117	3342.03	0.96778	3342.03	0.95723	3342.03	0.98321			3342.03	0.68345	3342.03	0.94854	3342.03	0.98938	3342.03
					182.181	3.08932e-13		182.445	9.24779e-14		183.902	1.63599e-13			182.181	5.064e-13		182.445	1.521e-13		184.566	2.71374e-13			3340.1	0.99875	3340.1	0.99917	3340.1	0.98669	3340.1	0.959	3340.1	0.97117	3340.1	0.96778	3340.1	0.96652	3340.1	0.98321			3340.1	0.6868	3340.1	0.94665	3340.1	1.00641	3340.1
					182.626	3.0271e-13		182.891	9.24569e-14		184.354	1.637e-13			182.626	4.9515e-13		182.891	1.52847e-13		185.019	2.72982e-13			3338.18	1.00081	3338.18	1	3338.18	0.99041	3338.18	0.959	3338.18	0.97117	3338.18	0.96778	3338.18	0.96652	3338.18	0.97318			3338.18	0.68835	3338.18	0.94082	3338.18	1.01556	3338.18
					183.071	2.96402e-13		183.337	9.30851e-14		184.806	1.59716e-13			183.071	4.83596e-13		183.337	1.53613e-13		185.471	2.74076e-13			3336.25	1.00125	3336.25	1.00137	3336.25	0.99129	3336.25	0.96771	3336.25	0.9719	3336.25	0.96801	3336.25	0.98469	3336.25	0.98202			3336.25	0.68957	3336.25	0.93832	3336.25	0.9983	3336.25
					183.517	2.89612e-13		183.783	9.41472e-14		185.258	1.5554e-13			183.517	4.71726e-13		183.783	1.55077e-13		185.923	2.73342e-13			3334.32	0.99902	3334.32	1.00455	3334.32	0.98804	3334.32	0.96771	3334.32	0.98	3334.32	0.97658	3334.32	0.99406	3334.32	0.99215			3334.32	0.68888	3334.32	0.9397	3334.32	1.00641	3334.32
					183.962	2.83005e-13		184.229	9.45396e-14		185.71	1.5862e-13			183.962	4.60078e-13		184.229	1.55461e-13		186.375	2.72181e-13			3332.39	0.99713	3332.39	1.00843	3332.39	0.98875	3332.39	0.97539	3332.39	0.98	3332.39	0.97658	3332.39	0.99406	3332.39	0.99215			3332.39	0.68733	3332.39	0.94174	3332.39	1.00641	3332.39
					184.407	2.76401e-13		184.676	9.43729e-14		186.162	1.57924e-13			184.407	4.48369e-13		184.676	1.56641e-13		186.827	2.71618e-13			3330.46	0.99968	3330.46	1.00932	3330.46	0.99741	3330.46	0.98307	3330.46	0.9881	3330.46	0.97658	3330.46	0.98469	3330.46	1.00227			3330.46	0.69081	3330.46	0.94606	3330.46	1.00641	3330.46
					184.852	2.69546e-13		185.122	9.48349e-14		186.615	1.60226e-13			184.852	4.36097e-13		185.122	1.57727e-13		187.279	2.70549e-13			3328.53	1.00658	3328.53	1.00788	3328.53	1.00662	3328.53	0.97422	3328.53	0.97117	3328.53	0.96778	3328.53	0.97582	3328.53	0.99324			3328.53	0.69634	3328.53	0.95072	3328.53	1.00641	3328.53
					185.298	2.62948e-13		185.567	9.36355e-14		187.067	1.6068e-13			185.298	4.24866e-13		185.567	1.5757e-13		187.731	2.71325e-13			3326.61	1.01275	3326.61	1.00709	3326.61	1.00891	3326.61	0.96661	3326.61	0.97117	3326.61	0.96778	3326.61	0.97582	3326.61	0.98321			3326.61	0.69678	3326.61	0.95217	3326.61	0.99743	3326.61
					185.743	2.56815e-13		186.013	9.32263e-14		187.52	1.61352e-13			185.743	4.10948e-13		186.013	1.58228e-13		188.183	2.70898e-13			3324.68	1.01296	3324.68	1.00498	3324.68	1.00461	3324.68	0.96661	3324.68	0.97117	3324.68	0.96778	3324.68	0.97582	3324.68	0.98321			3324.68	0.69383	3324.68	0.9515	3324.68	0.99743	3324.68
					186.188	2.50893e-13		186.459	9.30294e-14		187.972	1.59829e-13			186.188	4.00048e-13		186.459	1.59174e-13		188.634	2.71448e-13			3322.75	1.0077	3322.75	0.9999	3322.75	0.99905	3322.75	0.97422	3322.75	0.9792	3322.75	0.96778	3322.75	0.98511	3322.75	0.99324			3322.75	0.69141	3322.75	0.95013	3322.75	0.99657	3322.75
					186.634	2.44254e-13		186.905	9.21023e-14		188.424	1.52673e-13			186.634	3.89321e-13		186.905	1.5946e-13		189.086	2.73085e-13			3320.82	1.00112	3320.82	0.99535	3320.82	0.9984	3320.82	0.96661	3320.82	0.9792	3320.82	0.96778	3320.82	0.98511	3320.82	1.00328			3320.82	0.69104	3320.82	0.95161	3320.82	1.00547	3320.82
					187.079	2.39232e-13		187.351	9.09082e-14		188.877	1.58822e-13			187.079	3.79776e-13		187.351	1.5938e-13		189.538	2.7295e-13			3318.89	0.99881	3318.89	0.99627	3318.89	1.00469	3318.89	0.96661	3318.89	0.9792	3318.89	0.96778	3318.89	0.98511	3318.89	1.00328			3318.89	0.6928	3318.89	0.958	3318.89	1.00547	3318.89
					187.524	2.31454e-13		187.797	9.08339e-14		189.329	1.59149e-13			187.524	3.69897e-13		187.797	1.60229e-13		189.99	2.70687e-13			3316.96	1.00092	3316.96	1.00061	3316.96	1.00857	3316.96	0.96661	3316.96	0.9792	3316.96	0.96778	3316.96	0.98511	3316.96	1.00328			3316.96	0.69327	3316.96	0.96163	3316.96	1.00547	3316.96
					187.969	2.25532e-13		188.243	9.0362e-14		189.781	1.59183e-13			187.969	3.59541e-13		188.243	1.60736e-13		190.442	2.69959e-13			3315.03	1.00135	3315.03	1.00008	3315.03	1.00108	3315.03	0.96552	3315.03	0.97045	3315.03	0.95914	3315.03	0.97631	3315.03	0.99432			3315.03	0.69133	3315.03	0.95691	3315.03	1.00547	3315.03
					188.415	2.20518e-13		188.689	8.97208e-14		190.233	1.6005e-13			188.415	3.5086e-13		188.689	1.60954e-13		190.894	2.68539e-13			3313.11	0.9996	3313.11	0.99437	3313.11	0.98926	3313.11	0.96552	3313.11	0.9625	3313.11	0.96755	3313.11	0.97631	3313.11	0.98437			3313.11	0.68981	3313.11	0.94889	3313.11	1.00547	3313.11
					188.86	2.16019e-13		189.135	9.02743e-14		190.686	1.55809e-13			188.86	3.41722e-13		189.135	1.60841e-13		191.346	2.66999e-13			3311.18	0.99921	3311.18	0.99103	3311.18	0.98376	3311.18	0.96661	3311.18	0.97117	3311.18	0.97627	3311.18	0.97582	3311.18	0.99324			3311.18	0.68907	3311.18	0.94296	3311.18	1.00547	3311.18
					189.305	2.10936e-13		189.581	9.11756e-14		191.138	1.56488e-13			189.305	3.33294e-13		189.581	1.60847e-13		191.798	2.5991e-13			3309.25	1.00191	3309.25	0.99421	3309.25	0.98445	3309.25	0.97539	3309.25	0.98	3309.25	0.98514	3309.25	0.98469	3309.25	1.00227			3309.25	0.68831	3309.25	0.93949	3309.25	1.00547	3309.25
					189.75	2.08098e-13		190.027	9.1345e-14		191.59	1.58679e-13			189.75	3.25429e-13		190.027	1.61128e-13		192.25	2.59066e-13			3307.32	1.00577	3307.32	1	3307.32	0.98589	3307.32	0.97539	3307.32	0.9881	3307.32	0.99371	3307.32	0.98469	3307.32	1.00227			3307.32	0.68733	3307.32	0.93889	3307.32	1.00547	3307.32
					190.196	2.04133e-13		190.472	9.14917e-14		192.042	1.5909e-13			190.196	3.17659e-13		190.472	1.61709e-13		192.702	2.56791e-13			3305.39	1.00675	3305.39	1.00309	3305.39	0.98985	3305.39	0.97422	3305.39	0.9792	3305.39	0.98476	3305.39	0.97582	3305.39	1.00328			3305.39	0.68684	3305.39	0.94282	3305.39	1.00547	3305.39
					190.641	1.98606e-13		190.918	9.10186e-14		192.495	1.59436e-13			190.641	3.13641e-13		190.918	1.62552e-13		193.154	2.54621e-13			3303.46	1.00476	3303.46	1.0047	3303.46	0.99976	3303.46	0.98183	3303.46	0.9792	3303.46	0.98476	3303.46	0.98511	3303.46	1.00328			3303.46	0.68878	3303.46	0.94955	3303.46	1.01351	3303.46
					191.086	1.94855e-13		191.364	8.98747e-14		192.947	1.58906e-13			191.086	3.0637e-13		191.364	1.62171e-13		193.606	2.50695e-13			3301.54	1.00295	3301.54	1.00598	3301.54	1.008	3301.54	0.97306	3301.54	0.97045	3301.54	0.97597	3301.54	0.98552	3301.54	0.99432			3301.54	0.69289	3301.54	0.95764	3301.54	1.00454	3301.54
					191.532	1.8992e-13		191.809	8.93784e-14		193.4	1.55368e-13			191.532	2.99046e-13		191.809	1.62848e-13		194.058	2.547e-13			3299.61	1.00427	3299.61	1.00482	3299.61	1.00773	3299.61	0.97306	3299.61	0.97841	3299.61	0.97597	3299.61	0.98552	3299.61	0.99432			3299.61	0.6955	3299.61	0.96433	3299.61	1.00454	3299.61
					191.977	1.85445e-13		192.256	8.87599e-14		193.852	1.61954e-13			191.977	2.91855e-13		192.256	1.63155e-13		194.51	2.52901e-13			3297.68	1.00532	3297.68	1.00078	3297.68	1.0025	3297.68	0.97306	3297.68	0.97841	3297.68	0.96755	3297.68	0.98552	3297.68	0.98437			3297.68	0.69373	3297.68	0.96231	3297.68	1.00454	3297.68
					192.422	1.80563e-13		192.702	8.8472e-14		194.304	1.58722e-13			192.422	2.85347e-13		192.702	1.62461e-13		194.962	2.52671e-13			3295.75	1.00036	3295.75	0.9963	3295.75	0.99715	3295.75	0.96552	3295.75	0.97841	3295.75	0.96755	3295.75	0.97631	3295.75	0.98437			3295.75	0.69026	3295.75	0.95515	3295.75	1.00454	3295.75
					192.867	1.77623e-13		193.148	8.85893e-14		194.757	1.58802e-13			192.867	2.79562e-13		193.148	1.61991e-13		195.414	2.51344e-13			3293.82	0.99366	3293.82	0.99517	3293.82	0.99374	3293.82	0.96552	3293.82	0.97841	3293.82	0.96755	3293.82	0.97631	3293.82	0.98437			3293.82	0.68989	3293.82	0.95086	3293.82	1.02156	3293.82
					193.313	1.72761e-13		193.594	8.87079e-14		195.209	1.63226e-13			193.313	2.73587e-13		193.594	1.61513e-13		195.866	2.5156e-13			3291.89	0.99339	3291.89	0.998	3291.89	0.99333	3291.89	0.96552	3291.89	0.97045	3291.89	0.95914	3291.89	0.97631	3291.89	0.99432			3291.89	0.69162	3291.89	0.9471	3291.89	1.01252	3291.89
					193.758	1.69408e-13		194.04	8.76906e-14		195.661	1.47754e-13			193.758	2.6798e-13		194.04	1.6185e-13		196.318	2.506e-13			3289.96	0.99852	3289.96	1.00039	3289.96	0.99572	3289.96	0.96552	3289.96	0.9625	3289.96	0.96755	3289.96	0.98552	3289.96	0.99432			3289.96	0.69064	3289.96	0.94472	3289.96	1.01252	3289.96
					194.203	1.66491e-13		194.486	8.79309e-14		196.114	1.55309e-13			194.203	2.62528e-13		194.486	1.61672e-13		196.77	2.49491e-13			3288.04	1.00112	3288.04	0.99806	3288.04	0.99781	3288.04	0.96552	3288.04	0.97045	3288.04	0.96755	3288.04	0.98552	3288.04	0.99432			3288.04	0.68694	3288.04	0.9476	3288.04	1.01252	3288.04
					194.648	1.6351e-13		194.931	8.62965e-14		196.566	1.58437e-13			194.648	2.57242e-13		194.931	1.61417e-13		197.222	2.46915e-13			3286.11	1.00119	3286.11	0.99412	3286.11	0.9979	3286.11	0.96552	3286.11	0.97045	3286.11	0.96755	3286.11	0.98552	3286.11	0.99432			3286.11	0.68458	3286.11	0.95165	3286.11	1.01252	3286.11
					195.094	1.60643e-13		195.377	8.61597e-14		197.019	1.61485e-13			195.094	2.51865e-13		195.377	1.61419e-13		197.674	2.4551e-13			3284.18	1.00261	3284.18	0.99479	3284.18	0.9976	3284.18	0.97422	3284.18	0.9792	3284.18	0.97627	3284.18	0.9944	3284.18	1.00328			3284.18	0.68455	3284.18	0.95208	3284.18	1.00364	3284.18
					195.539	1.58013e-13		195.823	8.56189e-14		197.471	1.61273e-13			195.539	2.46463e-13		195.823	1.61034e-13		198.127	2.44533e-13			3282.25	1.0025	3282.25	1.00063	3282.25	0.99775	3282.25	0.98183	3282.25	0.9792	3282.25	0.97627	3282.25	0.98511	3282.25	1.00328			3282.25	0.68625	3282.25	0.95059	3282.25	1.00364	3282.25
					195.985	1.55882e-13		196.269	8.5702e-14		197.923	1.57796e-13			195.985	2.41749e-13		196.269	1.60857e-13		198.579	2.43664e-13			3280.32	1.00283	3280.32	1.00774	3280.32	0.99806	3280.32	0.98183	3280.32	0.9792	3280.32	0.97627	3280.32	0.98511	3280.32	0.99324			3280.32	0.68887	3280.32	0.94971	3280.32	1.00364	3280.32
					196.43	1.53189e-13		196.715	8.45756e-14		198.375	1.53769e-13			196.43	2.38299e-13		196.715	1.60756e-13		199.031	2.41838e-13			3278.39	1.00769	3278.39	1.0124	3278.39	0.99738	3278.39	0.97306	3278.39	0.97045	3278.39	0.96755	3278.39	0.98552	3278.39	0.98437			3278.39	0.69029	3278.39	0.94846	3278.39	1.00364	3278.39
					196.875	1.51195e-13		197.16	8.49046e-14		198.827	1.53957e-13			196.875	2.34373e-13		197.16	1.60756e-13		199.483	2.40315e-13			3276.47	1.01196	3276.47	1.01426	3276.47	0.99697	3276.47	0.96552	3276.47	0.97045	3276.47	0.96755	3276.47	0.98552	3276.47	0.97443			3276.47	0.69031	3276.47	0.94753	3276.47	1.00364	3276.47
					197.32	1.47005e-13		197.606	8.44764e-14		199.279	1.5563e-13			197.32	2.30469e-13		197.606	1.60605e-13		199.935	2.3925e-13			3274.54	1.0118	3274.54	1.01462	3274.54	0.99855	3274.54	0.96552	3274.54	0.97841	3274.54	0.96755	3274.54	0.98552	3274.54	0.97443			3274.54	0.68913	3274.54	0.9495	3274.54	1.00364	3274.54
					197.766	1.45179e-13		198.052	8.38616e-14		199.731	1.62545e-13			197.766	2.2726e-13		198.052	1.61186e-13		200.388	2.37585e-13			3272.61	1.00996	3272.61	1.01265	3272.61	0.999	3272.61	0.96552	3272.61	0.97045	3272.61	0.96755	3272.61	0.98552	3272.61	0.98437			3272.61	0.6857	3272.61	0.95313	3272.61	1.00364	3272.61
					198.211	1.42679e-13		198.498	8.41351e-14		200.183	1.55831e-13			198.211	2.22729e-13		198.498	1.61078e-13		200.841	2.36214e-13			3270.68	1.00713	3270.68	1.0072	3270.68	0.99748	3270.68	0.97306	3270.68	0.97045	3270.68	0.97597	3270.68	0.98552	3270.68	0.98437			3270.68	0.683	3270.68	0.95568	3270.68	1.00364	3270.68
					198.657	1.40419e-13		198.944	8.4224e-14		200.634	1.5175e-13			198.657	2.19238e-13		198.944	1.6077e-13		201.293	2.34413e-13			3268.75	1.00165	3268.75	1.00125	3268.75	0.99782	3268.75	0.97306	3268.75	0.97841	3268.75	0.97597	3268.75	0.98552	3268.75	0.98437			3268.75	0.6859	3268.75	0.95713	3268.75	1.00364	3268.75
					199.102	1.37823e-13		199.39	8.39932e-14		201.086	1.57142e-13			199.102	2.1556e-13		199.39	1.61538e-13		201.745	2.33834e-13			3266.82	0.99661	3266.82	0.99707	3266.82	0.99757	3266.82	0.98061	3266.82	0.97841	3266.82	0.97597	3266.82	0.97631	3266.82	0.99432			3266.82	0.69146	3266.82	0.9577	3266.82	1.01154	3266.82
					199.547	1.37215e-13		199.836	8.34824e-14		201.538	1.53446e-13			199.547	2.13318e-13		199.836	1.61594e-13		202.197	2.32627e-13			3264.89	0.9973	3264.89	0.99384	3264.89	0.9904	3264.89	0.98061	3264.89	0.97841	3264.89	0.96755	3264.89	0.97631	3264.89	0.99432			3264.89	0.69346	3264.89	0.95523	3264.89	1.00364	3264.89
					199.993	1.34427e-13		200.281	8.29463e-14		201.99	1.53383e-13			199.993	2.11112e-13		200.281	1.61907e-13		202.649	2.31334e-13			3262.97	1.00305	3262.97	0.9941	3262.97	0.98171	3262.97	0.98061	3262.97	0.98636	3262.97	0.97597	3262.97	0.97631	3262.97	0.99432			3262.97	0.69223	3262.97	0.94941	3262.97	0.99491	3262.97
					200.438	1.31359e-13		200.727	8.10553e-14		202.442	1.52765e-13			200.438	2.0944e-13		200.727	1.61772e-13		203.101	2.3066e-13			3261.04	1.00689	3261.04	0.99643	3261.04	0.98142	3261.04	0.98061	3261.04	0.98636	3261.04	0.97597	3261.04	0.98552	3261.04	0.99432			3261.04	0.69016	3261.04	0.94535	3261.04	0.99491	3261.04
					200.884	1.29911e-13		201.173	8.11864e-14		202.894	1.55499e-13			200.884	2.07521e-13		201.173	1.62242e-13		203.553	2.30017e-13			3259.11	1.00541	3259.11	0.99635	3259.11	0.98809	3259.11	0.98061	3259.11	0.98636	3259.11	0.98438	3259.11	0.98552	3259.11	0.99432			3259.11	0.68831	3259.11	0.9456	3259.11	1.00274	3259.11
					201.329	1.28258e-13		201.619	8.12758e-14		203.346	1.54708e-13			201.329	2.05102e-13		201.619	1.58562e-13		204.006	2.30267e-13			3257.18	1.00415	3257.18	0.99885	3257.18	0.99571	3257.18	0.96445	3257.18	0.96975	3257.18	0.97567	3257.18	0.9768	3257.18	0.98552			3257.18	0.68696	3257.18	0.94571	3257.18	0.98633	3257.18
					201.775	1.2607e-13		202.065	8.15582e-14		203.798	1.54197e-13			201.775	2.03328e-13		202.065	1.58985e-13		204.459	2.30395e-13			3255.25	1.00716	3255.25	1.00826	3255.25	1.00299	3255.25	0.95698	3255.25	0.96975	3255.25	0.95899	3255.25	0.9768	3255.25	0.98552			3255.25	0.68498	3255.25	0.94319	3255.25	0.99491	3255.25
					202.22	1.24713e-13		202.511	8.25409e-14		204.25	1.48909e-13			202.22	2.01537e-13		202.511	1.5962e-13		204.911	2.30273e-13			3253.32	1.01079	3253.32	1.01682	3253.32	1.00948	3253.32	0.95698	3253.32	0.96975	3253.32	0.95899	3253.32	0.9768	3253.32	0.98552			3253.32	0.68371	3253.32	0.94186	3253.32	0.99491	3253.32
					202.665	1.238e-13		202.957	8.31998e-14		204.702	1.51773e-13			202.665	2.00211e-13		202.957	1.60019e-13		205.363	2.29537e-13			3251.4	1.01124	3251.4	1.01587	3251.4	1.01206	3251.4	0.96445	3251.4	0.97763	3251.4	0.96733	3251.4	0.9768	3251.4	0.99537			3251.4	0.68562	3251.4	0.94589	3251.4	1.00274	3251.4
					203.111	1.22753e-13		203.403	8.00831e-14		205.154	1.37481e-13			203.111	1.99495e-13		203.403	1.60325e-13		205.816	2.30299e-13			3249.47	1.01025	3249.47	1.00888	3249.47	1.00999	3249.47	0.96445	3249.47	0.98552	3249.47	0.97567	3249.47	0.9768	3249.47	0.99537			3249.47	0.68952	3249.47	0.95117	3249.47	1.00274	3249.47
					203.556	1.21384e-13		203.849	7.95874e-14		205.606	1.4703e-13			203.556	1.98454e-13		203.849	1.61094e-13		206.268	2.28288e-13			3247.54	1.00811	3247.54	1.00208	3247.54	1.00516	3247.54	0.97193	3247.54	0.97763	3247.54	0.97567	3247.54	0.9768	3247.54	0.98552			3247.54	0.69237	3247.54	0.95008	3247.54	1.00186	3247.54
					204.001	1.20717e-13		204.295	8.00083e-14		206.058	1.45849e-13			204.001	1.98085e-13		204.295	1.612e-13		206.72	2.28149e-13			3245.61	1.00311	3245.61	0.99636	3245.61	0.99971	3245.61	0.9794	3245.61	0.96975	3245.61	0.96733	3245.61	0.9768	3245.61	0.98552			3245.61	0.6921	3245.61	0.94612	3245.61	1.01058	3245.61
					204.446	1.20581e-13		204.741	7.92907e-14		206.51	1.43468e-13			204.446	1.97148e-13		204.741	1.62084e-13		207.172	2.28679e-13			3243.68	1.00103	3243.68	0.99213	3243.68	0.99898	3243.68	0.9794	3243.68	0.96975	3243.68	0.96733	3243.68	0.96767	3243.68	0.98552			3243.68	0.68992	3243.68	0.94583	3243.68	1.00186	3243.68
					204.892	1.19459e-13		205.187	7.94121e-14		206.962	1.43263e-13			204.892	1.96707e-13		205.187	1.6228e-13		207.625	2.28399e-13			3241.75	1.00498	3241.75	0.98839	3241.75	1.00222	3241.75	0.9794	3241.75	0.96975	3241.75	0.97567	3241.75	0.9768	3241.75	0.99537			3241.75	0.68954	3241.75	0.94772	3241.75	1.001	3241.75
					205.337	1.17925e-13		205.633	8.21844e-14		207.414	1.44214e-13			205.337	1.9581e-13		205.633	1.62523e-13		208.077	2.26679e-13			3239.82	1.00666	3239.82	0.98651	3239.82	1.00068	3239.82	0.9794	3239.82	0.97763	3239.82	0.97567	3239.82	0.9768	3239.82	0.99537			3239.82	0.69169	3239.82	0.95099	3239.82	0.99252	3239.82
					205.782	1.17962e-13		206.079	8.1929e-14		207.866	1.42995e-13			205.782	1.95414e-13		206.079	1.63118e-13		208.529	2.26252e-13			3237.9	1.00252	3237.9	0.98976	3237.9	0.99364	3237.9	0.9794	3237.9	0.96975	3237.9	0.97567	3237.9	0.98593	3237.9	1.00523			3237.9	0.6947	3237.9	0.95683	3237.9	0.99252	3237.9
					206.228	1.16632e-13		206.525	8.13309e-14		208.318	1.43631e-13			206.228	1.94911e-13		206.525	1.67129e-13		208.981	2.24953e-13			3235.97	0.99983	3235.97	0.99509	3235.97	0.98844	3235.97	0.9794	3235.97	0.97763	3235.97	0.97567	3235.97	0.99506	3235.97	1.00523			3235.97	0.69713	3235.97	0.96294	3235.97	1.001	3235.97
					206.674	1.15252e-13		206.971	8.14402e-14		208.77	1.3691e-13			206.674	1.94217e-13		206.971	1.67218e-13		209.434	2.22254e-13			3234.04	1.00142	3234.04	0.99689	3234.04	0.9883	3234.04	0.98815	3234.04	0.98636	3234.04	0.99279	3234.04	1.00395	3234.04	1.02415			3234.04	0.69641	3234.04	0.96368	3234.04	1.001	3234.04
					207.119	1.15346e-13		207.417	8.14993e-14		209.222	1.41405e-13			207.119	1.9349e-13		207.417	1.67775e-13		209.886	2.20198e-13			3232.11	1.00197	3232.11	0.99431	3232.11	0.98964	3232.11	0.98815	3232.11	0.99432	3232.11	1.00121	3232.11	1.00395	3232.11	1.02415			3232.11	0.69307	3232.11	0.95659	3232.11	1.0087	3232.11
					207.564	1.1493e-13		207.863	7.98182e-14		209.674	1.41469e-13			207.564	1.88298e-13		207.863	1.67997e-13		210.338	2.18991e-13			3230.18	0.99961	3230.18	0.99273	3230.18	0.98956	3230.18	0.9794	3230.18	0.98552	3230.18	0.99235	3230.18	0.98593	3230.18	1.00523			3230.18	0.69153	3230.18	0.9498	3230.18	1.00015	3230.18
					208.009	1.13687e-13		208.309	7.99392e-14		210.127	1.34369e-13			208.009	1.87886e-13		208.309	1.68368e-13		210.79	2.18652e-13			3228.25	0.99806	3228.25	0.99798	3228.25	0.99137	3228.25	0.97822	3228.25	0.97687	3228.25	0.97538	3228.25	0.97728	3228.25	0.99641			3228.25	0.69105	3228.25	0.95061	3228.25	0.99252	3228.25
					208.455	1.13027e-13		208.755	8.01582e-14		210.579	1.34271e-13			208.455	1.87178e-13		208.755	1.69018e-13		211.243	2.17427e-13			3226.32	1.00111	3226.32	1.00726	3226.32	0.99779	3226.32	0.96972	3226.32	0.96838	3226.32	0.96689	3226.32	0.96878	3226.32	0.98775			3226.32	0.68737	3226.32	0.9525	3226.32	0.99252	3226.32
					208.9	1.11612e-13		209.201	7.96856e-14		211.031	1.35939e-13			208.9	1.87412e-13		209.201	1.6899e-13		211.695	2.16386e-13			3224.4	1.00719	3224.4	1.01074	3224.4	1.00368	3224.4	0.97706	3224.4	0.96838	3224.4	0.96689	3224.4	0.97776	3224.4	0.98775			3224.4	0.68341	3224.4	0.95001	3224.4	0.98418	3224.4
					209.346	1.07271e-13		209.647	7.9501e-14		211.483	1.33386e-13			209.346	1.87103e-13		209.647	1.68581e-13		212.148	2.1549e-13			3222.47	1.01032	3222.47	1.00833	3222.47	1.00307	3222.47	0.96864	3222.47	0.96003	3222.47	0.96668	3222.47	0.96933	3222.47	0.96963			3222.47	0.68372	3222.47	0.949	3222.47	0.99252	3222.47
					209.791	1.0646e-13		210.093	7.95632e-14		211.935	1.34573e-13			209.791	1.86386e-13		210.093	1.68878e-13		212.6	2.14465e-13			3220.54	1.00875	3220.54	1.00645	3220.54	0.99809	3220.54	0.96972	3220.54	0.96838	3220.54	0.96689	3220.54	0.97776	3220.54	0.97806			3220.54	0.68593	3220.54	0.9492	3220.54	1.00015	3220.54
					210.237	1.04477e-13		210.539	7.95374e-14		212.388	1.33328e-13			210.237	1.85994e-13		210.539	1.68925e-13		213.052	2.11694e-13			3218.61	1.00328	3218.61	1.0028	3218.61	0.9957	3218.61	0.96972	3218.61	0.96838	3218.61	0.96689	3218.61	0.98673	3218.61	0.97806			3218.61	0.6883	3218.61	0.94591	3218.61	1.00779	3218.61
					210.682	1.04371e-13		210.984	7.73153e-14		212.841	1.33829e-13			210.682	1.85954e-13		210.984	1.68505e-13		213.504	2.07705e-13			3216.68	0.99701	3216.68	0.9997	3216.68	0.99856	3216.68	0.96972	3216.68	0.96838	3216.68	0.96689	3216.68	0.98673	3216.68	0.98775			3216.68	0.69246	3216.68	0.94512	3216.68	1.00779	3216.68
					211.128	1.03277e-13		211.431	7.56565e-14		213.293	1.35184e-13			211.128	1.86598e-13		211.431	1.68103e-13		213.956	2.07016e-13			3214.75	0.99497	3214.75	1.00315	3214.75	1.00113	3214.75	0.97706	3214.75	0.97613	3214.75	0.96689	3214.75	0.98673	3214.75	0.98775			3214.75	0.69646	3214.75	0.94976	3214.75	1.01542	3214.75
					211.573	1.04738e-13		211.877	7.41152e-14		213.745	1.31663e-13			211.573	1.85615e-13		211.877	1.68615e-13		214.409	2.05081e-13			3212.83	0.9967	3212.83	1.00691	3212.83	0.9985	3212.83	0.97706	3212.83	0.97613	3212.83	0.97509	3212.83	0.98673	3212.83	0.99743			3212.83	0.69638	3212.83	0.95262	3212.83	1.01542	3212.83
					212.018	1.02267e-13		212.323	7.32444e-14		214.197	1.26081e-13			212.018	1.85532e-13		212.323	1.6829e-13		214.861	2.05038e-13			3210.9	1.00055	3210.9	1.00556	3210.9	0.9942	3210.9	0.96864	3210.9	0.96771	3210.9	0.96668	3210.9	0.97822	3210.9	0.99843			3210.9	0.69274	3210.9	0.95235	3210.9	1.00689	3210.9
					212.462	1.02039e-13		212.769	7.19395e-14		214.649	1.31439e-13			212.462	1.90037e-13		212.769	1.67672e-13		215.313	2.04614e-13			3208.97	1.0035	3208.97	1.00216	3208.97	0.992	3208.97	0.96864	3208.97	0.97539	3208.97	0.96668	3208.97	0.97822	3208.97	0.99843			3208.97	0.69007	3208.97	0.95289	3208.97	0.9985	3208.97
					212.908	1.00895e-13		213.215	7.19935e-14		215.101	1.31238e-13			212.908	1.90519e-13		213.215	1.6731e-13		215.765	2.05355e-13			3207.04	1.00015	3207.04	0.99878	3207.04	0.99116	3207.04	0.96758	3207.04	0.96705	3207.04	0.95842	3207.04	0.97868	3207.04	0.99942			3207.04	0.69072	3207.04	0.95399	3207.04	1.00601	3207.04
					213.353	1.00992e-13		213.661	7.1571e-14		215.553	1.30989e-13			213.353	1.90762e-13		213.661	1.66348e-13		216.218	2.03004e-13			3205.11	0.99569	3205.11	0.99743	3205.11	0.99295	3205.11	0.95938	3205.11	0.95886	3205.11	0.95828	3205.11	0.97038	3205.11	0.99095			3205.11	0.69266	3205.11	0.95496	3205.11	1.00601	3205.11
					213.799	1.00597e-13		214.106	7.14996e-14		216.006	1.3045e-13			213.799	1.89815e-13		214.106	1.65753e-13		216.67	2.0188e-13			3203.18	0.99661	3203.18	1.00048	3203.18	0.99749	3203.18	0.95842	3203.18	0.9508	3203.18	0.95023	3203.18	0.96223	3203.18	0.98262			3203.18	0.69267	3203.18	0.95545	3203.18	1.00601	3203.18
					214.244	1.01278e-13		214.552	7.14179e-14		216.459	1.2787e-13			214.244	1.89493e-13		214.552	1.65329e-13		217.122	1.98951e-13			3201.25	0.99761	3201.25	1.00329	3201.25	0.99873	3201.25	0.95043	3201.25	0.94288	3201.25	0.95016	3201.25	0.95421	3201.25	0.97443			3201.25	0.68965	3201.25	0.95377	3201.25	1.00514	3201.25
					214.69	9.94356e-14		214.998	7.1006e-14		216.911	1.25033e-13			214.69	1.89145e-13		214.998	1.64082e-13		217.575	1.96889e-13			3199.33	0.99586	3199.33	1.0006	3199.33	0.99538	3199.33	0.95043	3199.33	0.94288	3199.33	0.95016	3199.33	0.95421	3199.33	0.96515			3199.33	0.68537	3199.33	0.95028	3199.33	1.00514	3199.33
					215.135	9.85653e-14		215.444	6.99583e-14		217.363	1.25794e-13			215.135	1.88995e-13		215.444	1.63412e-13		218.027	1.94586e-13			3197.4	0.99464	3197.4	0.99671	3197.4	0.99194	3197.4	0.95842	3197.4	0.95829	3197.4	0.95815	3197.4	0.9709	3197.4	0.97326			3197.4	0.68226	3197.4	0.94601	3197.4	0.9969	3197.4
					215.58	9.72398e-14		215.89	6.94703e-14		217.816	1.25692e-13			215.58	1.88245e-13		215.89	1.61885e-13		218.479	1.92999e-13			3195.47	0.99443	3195.47	0.99738	3195.47	0.98887	3195.47	0.96552	3195.47	0.96577	3195.47	0.95815	3195.47	0.97956	3195.47	0.97326			3195.47	0.68267	3195.47	0.94378	3195.47	1.00428	3195.47
					216.025	9.59133e-14		216.336	6.82443e-14		218.268	1.2548e-13			216.025	1.86816e-13		216.336	1.61837e-13		218.931	1.91964e-13			3193.54	0.99501	3193.54	1.00095	3193.54	0.98738	3193.54	0.96552	3193.54	0.96577	3193.54	0.95815	3193.54	0.98823	3193.54	0.98262			3193.54	0.68742	3193.54	0.9479	3193.54	1.00428	3193.54
					216.471	9.35844e-14		216.783	6.78002e-14		218.72	1.21871e-13			216.471	1.86904e-13		216.783	1.60172e-13		219.383	1.90323e-13			3191.61	0.99531	3191.61	1.00132	3191.61	0.9898	3191.61	0.95747	3191.61	0.96515	3191.61	0.95802	3191.61	0.98	3191.61	0.97443			3191.61	0.69208	3191.61	0.95404	3191.61	0.99612	3191.61
					216.915	9.33827e-14		217.229	6.68046e-14		219.172	1.26526e-13			216.915	1.86581e-13		217.229	1.58706e-13		219.835	1.89818e-13			3189.68	0.99458	3189.68	0.99691	3189.68	0.99193	3189.68	0.94956	3189.68	0.95717	3189.68	0.9501	3189.68	0.9719	3189.68	0.97558			3189.68	0.69214	3189.68	0.95361	3189.68	1.00428	3189.68
					217.361	9.1511e-14		217.675	6.61149e-14		219.625	1.21486e-13			217.361	1.85988e-13		217.675	1.57543e-13		220.287	1.8889e-13			3187.76	0.99427	3187.76	0.99403	3187.76	0.98897	3187.76	0.95654	3187.76	0.95717	3187.76	0.9501	3187.76	0.96337	3187.76	0.97558			3187.76	0.69145	3187.76	0.94879	3187.76	1.01167	3187.76
					217.806	8.90547e-14		218.12	6.61915e-14		220.077	1.2057e-13			217.806	1.84947e-13		218.12	1.56609e-13		220.74	1.87621e-13			3185.83	0.99378	3185.83	0.99616	3185.83	0.9838	3185.83	0.95654	3185.83	0.95717	3185.83	0.95789	3185.83	0.96337	3185.83	0.98478			3185.83	0.69285	3185.83	0.94601	3185.83	1.00344	3185.83
					218.252	8.80551e-14		218.566	6.51889e-14		220.529	1.21311e-13			218.252	1.82183e-13		218.566	1.55704e-13		221.192	1.85945e-13			3183.9	0.99209	3183.9	0.99756	3183.9	0.98214	3183.9	0.95654	3183.9	0.95717	3183.9	0.95789	3183.9	0.9719	3183.9	0.97558			3183.9	0.69098	3183.9	0.94463	3183.9	1.00344	3183.9
					218.697	8.77898e-14		219.012	6.3684e-14		220.981	1.19293e-13			218.697	1.81227e-13		219.012	1.54305e-13		221.644	1.85087e-13			3181.97	0.99031	3181.97	0.99455	3181.97	0.98489	3181.97	0.9487	3181.97	0.94933	3181.97	0.94231	3181.97	0.95548	3181.97	0.96758			3181.97	0.68549	3181.97	0.94345	3181.97	1.00344	3181.97
					219.142	8.64583e-14		219.458	6.13417e-14		221.434	1.15251e-13			219.142	1.81495e-13		219.458	1.52995e-13		222.096	1.83326e-13			3180.04	0.99059	3180.04	0.99313	3180.04	0.98966	3180.04	0.9487	3180.04	0.94933	3180.04	0.94231	3180.04	0.95548	3180.04	0.96758			3180.04	0.68289	3180.04	0.94498	3180.04	1.00344	3180.04
					219.588	8.47096e-14		219.903	6.07414e-14		221.886	1.14189e-13			219.588	1.80315e-13		219.903	1.52767e-13		222.549	1.82454e-13			3178.11	0.993	3178.11	0.99763	3178.11	0.99342	3178.11	0.95563	3178.11	0.94933	3178.11	0.94231	3178.11	0.95548	3178.11	0.96758			3178.11	0.68436	3178.11	0.94855	3178.11	1.00344	3178.11
					220.033	8.21171e-14		220.349	5.9429e-14		222.338	1.1593e-13			220.033	1.80114e-13		220.349	1.50902e-13		223.001	1.81739e-13			3176.18	0.99372	3176.18	1.00109	3176.18	0.99374	3176.18	0.95563	3176.18	0.95663	3176.18	0.95776	3176.18	0.96393	3176.18	0.96758			3176.18	0.6868	3176.18	0.95012	3176.18	1.00262	3176.18
					220.478	8.04297e-14		220.795	5.88863e-14		222.79	1.20017e-13			220.478	1.80176e-13		220.795	1.50596e-13		223.453	1.81703e-13			3174.26	0.9904	3174.26	0.99705	3174.26	0.99031	3174.26	0.96255	3174.26	0.95663	3174.26	0.96548	3174.26	0.96393	3174.26	0.97671			3174.26	0.6875	3174.26	0.94847	3174.26	0.99459	3174.26
					220.923	7.92555e-14		221.241	5.86293e-14		223.243	1.15657e-13			220.923	1.80756e-13		221.241	1.48604e-13		223.906	1.80833e-13			3172.33	0.985	3172.33	0.99108	3172.33	0.9844	3172.33	0.95473	3172.33	0.94885	3172.33	0.95763	3172.33	0.96448	3172.33	0.96877			3172.33	0.68566	3172.33	0.94623	3172.33	0.99385	3172.33
					221.368	7.80054e-14		221.687	5.93855e-14		223.695	1.12624e-13			221.368	1.81058e-13		221.687	1.48148e-13		224.359	1.80311e-13			3170.4	0.98245	3170.4	0.99032	3170.4	0.97958	3170.4	0.95473	3170.4	0.94885	3170.4	0.95763	3170.4	0.96448	3170.4	0.96877			3170.4	0.68359	3170.4	0.94577	3170.4	1.0018	3170.4
					221.813	7.76081e-14		222.133	5.83457e-14		224.148	1.15411e-13			221.813	1.81161e-13		222.133	1.47531e-13		224.811	1.79309e-13			3168.47	0.9876	3168.47	0.99314	3168.47	0.97941	3168.47	0.9616	3168.47	0.9561	3168.47	0.95763	3168.47	0.96448	3168.47	0.97783			3168.47	0.6838	3168.47	0.94707	3168.47	1.0018	3168.47
					222.259	7.88974e-14		222.579	5.7847e-14		224.6	1.1568e-13			222.259	1.81435e-13		222.579	1.47113e-13		225.264	1.79037e-13			3166.54	0.99722	3166.54	0.99458	3166.54	0.98297	3166.54	0.95384	3166.54	0.94839	3166.54	0.94991	3166.54	0.9567	3166.54	0.96994			3166.54	0.68595	3166.54	0.94898	3166.54	1.001	3166.54
					222.704	7.81663e-14		223.025	5.62851e-14		225.052	1.10556e-13			222.704	1.81898e-13		223.025	1.46337e-13		225.716	1.77971e-13			3164.61	1.00071	3164.61	0.99295	3164.61	0.98473	3164.61	0.96065	3164.61	0.95557	3164.61	0.94991	3164.61	0.96502	3164.61	0.97892			3164.61	0.68752	3164.61	0.94946	3164.61	0.99312	3164.61
					223.149	7.65541e-14		223.471	5.59889e-14		225.504	1.08352e-13			223.149	1.84049e-13		223.471	1.45755e-13		226.168	1.78136e-13			3162.69	0.99654	3162.69	0.98987	3162.69	0.98279	3162.69	0.95297	3162.69	0.94793	3162.69	0.94985	3162.69	0.96556	3162.69	0.97109			3162.69	0.68757	3162.69	0.94886	3162.69	0.99312	3162.69
					223.595	7.61123e-14		223.917	5.47025e-14		225.956	1.02523e-13			223.595	1.85069e-13		223.917	1.46925e-13		226.621	1.78108e-13			3160.76	0.99406	3160.76	0.98647	3160.76	0.98219	3160.76	0.95973	3160.76	0.94793	3160.76	0.94985	3160.76	0.96556	3160.76	0.97109			3160.76	0.68736	3160.76	0.95101	3160.76	0.99312	3160.76
					224.04	7.56157e-14		224.363	5.46116e-14		226.409	1.10935e-13			224.04	1.85212e-13		224.363	1.46479e-13		227.073	1.789e-13			3158.83	0.99442	3158.83	0.98205	3158.83	0.98241	3158.83	0.95973	3158.83	0.95505	3158.83	0.94985	3158.83	0.96556	3158.83	0.98			3158.83	0.68757	3158.83	0.95449	3158.83	0.9924	3158.83
					224.485	7.52661e-14		224.809	5.3127e-14		226.861	1.0294e-13			224.485	1.86893e-13		224.809	1.46079e-13		227.526	1.78523e-13			3156.9	0.99125	3156.9	0.97751	3156.9	0.97801	3156.9	0.95882	3156.9	0.94747	3156.9	0.94231	3156.9	0.95789	3156.9	0.96338			3156.9	0.68809	3156.9	0.95386	3156.9	0.9924	3156.9
					224.931	7.50797e-14		225.254	5.29759e-14		227.313	1.05066e-13			224.931	1.87891e-13		225.254	1.46871e-13		227.978	1.79722e-13			3154.97	0.9865	3154.97	0.97597	3154.97	0.97152	3154.97	0.95882	3154.97	0.94747	3154.97	0.94979	3154.97	0.95789	3154.97	0.96338			3154.97	0.68735	3154.97	0.95065	3154.97	0.9924	3154.97
					225.376	7.59494e-14		225.701	5.2006e-14		227.765	1.06884e-13			225.376	1.88689e-13		225.701	1.46883e-13		228.431	1.80336e-13			3153.04	0.98591	3153.04	0.97907	3153.04	0.96808	3153.04	0.95211	3153.04	0.94747	3153.04	0.94979	3153.04	0.95789	3153.04	0.96338			3153.04	0.68553	3153.04	0.94957	3153.04	0.9924	3153.04
					225.821	7.58374e-14		226.146	5.12397e-14		228.218	1.04745e-13			225.821	1.89764e-13		226.146	1.47419e-13		228.883	1.79895e-13			3151.11	0.98983	3151.11	0.98542	3151.11	0.9688	3151.11	0.93796	3151.11	0.94001	3151.11	0.94231	3151.11	0.95847	3151.11	0.9558			3151.11	0.6867	3151.11	0.94972	3151.11	0.9924	3151.11
					226.267	7.59951e-14		226.592	5.10554e-14		228.67	1.04846e-13			226.267	1.90934e-13		226.592	1.43141e-13		229.335	1.79688e-13			3149.19	0.99524	3149.19	0.99136	3149.19	0.97366	3149.19	0.94461	3149.19	0.94703	3149.19	0.94973	3149.19	0.95847	3149.19	0.9558			3149.19	0.6905	3149.19	0.94917	3149.19	0.9924	3149.19
					226.712	7.53873e-14		227.039	5.04644e-14		229.122	9.8242e-14			226.712	1.92288e-13		227.039	1.43491e-13		229.788	1.7976e-13			3147.26	1.00015	3147.26	0.99428	3147.26	0.98031	3147.26	0.94461	3147.26	0.95404	3147.26	0.94973	3147.26	0.95847	3147.26	0.96457			3147.26	0.69191	3147.26	0.94806	3147.26	0.99944	3147.26
					227.157	7.42205e-14		227.485	5.103e-14		229.575	1.03934e-13			227.157	1.94096e-13		227.485	1.43546e-13		230.24	1.78204e-13			3145.33	1.00539	3145.33	0.99679	3145.33	0.98563	3145.33	0.95127	3145.33	0.94703	3145.33	0.94973	3145.33	0.95035	3145.33	0.96457			3145.33	0.69014	3145.33	0.94654	3145.33	0.99944	3145.33
					227.602	7.33971e-14		227.931	5.01337e-14		230.027	1.02644e-13			227.602	1.95077e-13		227.931	1.43634e-13		230.692	1.77363e-13			3143.4	1.00764	3143.4	1.00021	3143.4	0.98835	3143.4	0.95127	3143.4	0.94703	3143.4	0.94973	3143.4	0.95847	3143.4	0.96457			3143.4	0.68895	3143.4	0.94829	3143.4	0.99944	3143.4
					228.048	7.24945e-14		228.376	4.7791e-14		230.479	1.00237e-13			228.048	1.97621e-13		228.376	1.43976e-13		231.144	1.76521e-13			3141.47	1.00271	3141.47	0.99988	3141.47	0.98848	3141.47	0.95043	3141.47	0.93963	3141.47	0.94231	3141.47	0.95098	3141.47	0.96573			3141.47	0.69114	3141.47	0.95469	3141.47	1.00648	3141.47
					228.493	7.12309e-14		228.822	4.72602e-14		230.931	9.45437e-14			228.493	1.98375e-13		228.822	1.42993e-13		231.596	1.76737e-13			3139.54	0.9963	3139.54	0.99551	3139.54	0.98784	3139.54	0.94307	3139.54	0.93235	3139.54	0.94231	3139.54	0.95161	3139.54	0.95824			3139.54	0.69354	3139.54	0.95794	3139.54	1.00566	3139.54
					228.939	7.11737e-14		229.268	4.72902e-14		231.383	9.8593e-14			228.939	1.99656e-13		229.268	1.43968e-13		232.048	1.76096e-13			3137.62	0.99314	3137.62	0.99391	3137.62	0.9884	3137.62	0.94307	3137.62	0.93925	3137.62	0.94231	3137.62	0.95961	3137.62	0.96688			3137.62	0.69201	3137.62	0.95334	3137.62	0.99792	3137.62
					229.384	7.14877e-14		229.715	4.54844e-14		231.835	9.63973e-14			229.384	2.0069e-13		229.715	1.43984e-13		232.5	1.74907e-13			3135.69	0.99091	3135.69	0.99815	3135.69	0.98954	3135.69	0.94307	3135.69	0.94616	3135.69	0.94231	3135.69	0.95961	3135.69	0.96688			3135.69	0.68907	3135.69	0.94687	3135.69	0.9903	3135.69
					229.829	7.08897e-14		230.161	4.52414e-14		232.287	9.21771e-14			229.829	2.01917e-13		230.161	1.44567e-13		232.953	1.76148e-13			3133.76	0.99011	3133.76	1.00168	3133.76	0.98892	3133.76	0.94307	3133.76	0.94616	3133.76	0.94231	3133.76	0.95161	3133.76	0.96688			3133.76	0.68795	3133.76	0.94453	3133.76	0.9903	3133.76
					230.275	6.92882e-14		230.606	4.63998e-14		232.74	9.38182e-14			230.275	2.0322e-13		230.606	1.45342e-13		233.405	1.76068e-13			3131.83	0.99304	3131.83	0.99901	3131.83	0.98789	3131.83	0.94962	3131.83	0.95306	3131.83	0.94231	3131.83	0.95161	3131.83	0.96688			3131.83	0.68721	3131.83	0.94331	3131.83	0.99718	3131.83
					230.72	6.93093e-14		231.053	4.54013e-14		233.192	9.41579e-14			230.72	2.03923e-13		231.053	1.45361e-13		233.858	1.74611e-13			3129.9	0.99747	3129.9	0.99452	3129.9	0.98961	3129.9	0.94881	3129.9	0.94573	3129.9	0.94231	3129.9	0.95222	3129.9	0.96801			3129.9	0.6852	3129.9	0.93922	3129.9	0.99645	3129.9
					231.165	6.81268e-14		231.499	4.5412e-14		233.644	9.48926e-14			231.165	2.04844e-13		231.499	1.49616e-13		234.31	1.7295e-13			3127.97	0.9979	3127.97	0.99224	3127.97	0.99026	3127.97	0.94802	3127.97	0.93851	3127.97	0.94231	3127.97	0.94496	3127.97	0.96062			3127.97	0.68271	3127.97	0.93621	3127.97	0.99645	3127.97
					231.61	6.73862e-14		231.945	4.55865e-14		234.096	9.34007e-14			231.61	2.0639e-13		231.945	1.49979e-13		234.762	1.71623e-13			3126.04	0.99419	3126.04	0.99113	3126.04	0.98609	3126.04	0.94802	3126.04	0.94531	3126.04	0.94231	3126.04	0.95283	3126.04	0.96912			3126.04	0.6819	3126.04	0.93868	3126.04	0.98963	3126.04
					232.056	6.62894e-14		232.391	4.5015e-14		234.549	8.691e-14			232.056	2.06502e-13		232.391	1.50197e-13		235.214	1.69011e-13			3124.12	0.99249	3124.12	0.9922	3124.12	0.98209	3124.12	0.96181	3124.12	0.95944	3124.12	0.94956	3124.12	0.96016	3124.12	0.97657			3124.12	0.68379	3124.12	0.94509	3124.12	0.98963	3124.12
					232.501	6.62219e-14		232.837	4.49022e-14		235.001	9.03617e-14			232.501	2.07941e-13		232.837	1.50216e-13		235.667	1.67955e-13			3122.19	0.9954	3122.19	0.99707	3122.19	0.98215	3122.19	0.95446	3122.19	0.95212	3122.19	0.9495	3122.19	0.95283	3122.19	0.96912			3122.19	0.68579	3122.19	0.95006	3122.19	0.98896	3122.19
					232.947	6.44829e-14		233.282	4.37216e-14		235.453	9.11744e-14			232.947	2.0905e-13		233.282	1.50241e-13		236.119	1.6814e-13			3120.26	0.99868	3120.26	0.99996	3120.26	0.98148	3120.26	0.95446	3120.26	0.95212	3120.26	0.9495	3120.26	0.9607	3120.26	0.97762			3120.26	0.68617	3120.26	0.95025	3120.26	0.99573	3120.26
					233.392	6.40933e-14		233.728	4.28094e-14		235.906	8.60814e-14			233.392	2.10806e-13		233.728	1.50691e-13		236.572	1.691e-13			3118.33	0.9958	3118.33	0.99469	3118.33	0.97661	3118.33	0.96091	3118.33	0.95212	3118.33	0.9495	3118.33	0.9607	3118.33	0.97762			3118.33	0.68719	3118.33	0.94885	3118.33	1.00328	3118.33
					233.837	6.28622e-14		234.174	4.13973e-14		236.359	8.91457e-14			233.837	2.13094e-13		234.174	1.50151e-13		237.024	1.6988e-13			3116.4	0.98903	3116.4	0.98721	3116.4	0.97319	3116.4	0.96091	3116.4	0.95212	3116.4	0.9567	3116.4	0.96858	3116.4	0.97762			3116.4	0.68916	3116.4	0.94942	3116.4	1.0101	3116.4
					234.282	6.23706e-14		234.62	3.99129e-14		236.811	9.04056e-14			234.282	2.15085e-13		234.62	1.50552e-13		237.476	1.68236e-13			3114.47	0.98696	3114.47	0.98461	3114.47	0.97533	3114.47	0.96003	3114.47	0.95165	3114.47	0.94945	3114.47	0.96124	3114.47	0.97021			3114.47	0.68981	3114.47	0.95073	3114.47	1.00251	3114.47
					234.727	6.23719e-14		235.066	3.92584e-14		237.264	8.97543e-14			234.727	2.16456e-13		235.066	1.50126e-13		237.928	1.68432e-13			3112.55	0.98961	3112.55	0.98475	3112.55	0.97867	3112.55	0.95282	3112.55	0.9445	3112.55	0.9494	3112.55	0.96177	3112.55	0.97129			3112.55	0.68942	3112.55	0.95115	3112.55	1.00175	3112.55
					235.172	6.26336e-14		235.512	3.80838e-14		237.716	8.78928e-14			235.172	2.17453e-13		235.512	1.49639e-13		238.38	1.65856e-13			3110.62	0.99269	3110.62	0.98592	3110.62	0.98026	3110.62	0.95201	3110.62	0.9441	3110.62	0.94934	3110.62	0.95459	3110.62	0.97235			3110.62	0.68984	3110.62	0.95132	3110.62	0.99433	3110.62
					235.617	6.28395e-14		235.958	3.64643e-14		238.168	9.02484e-14			235.617	2.19427e-13		235.958	1.4963e-13		238.833	1.64158e-13			3108.69	0.99439	3108.69	0.98934	3108.69	0.98269	3108.69	0.94496	3108.69	0.9437	3108.69	0.94929	3108.69	0.95516	3108.69	0.9734			3108.69	0.69096	3108.69	0.95125	3108.69	1.001	3108.69
					236.062	6.25308e-14		236.404	3.59849e-14		238.621	8.67327e-14			236.062	2.21029e-13		236.404	1.49298e-13		239.285	1.61894e-13			3106.76	0.99355	3106.76	0.99248	3106.76	0.98507	3106.76	0.94422	3106.76	0.94331	3106.76	0.94231	3106.76	0.95573	3106.76	0.96624			3106.76	0.69056	3106.76	0.95032	3106.76	1.001	3106.76
					236.508	6.32376e-14		236.85	3.48612e-14		239.073	8.4725e-14			236.508	2.21709e-13		236.85	1.49205e-13		239.737	1.61399e-13			3104.83	0.99344	3104.83	0.99251	3104.83	0.98554	3104.83	0.9435	3104.83	0.94293	3104.83	0.94231	3104.83	0.95628	3104.83	0.96732			3104.83	0.68833	3104.83	0.94818	3104.83	1.00026	3104.83
					236.953	6.2108e-14		237.296	3.40365e-14		239.526	8.33198e-14			236.953	2.22947e-13		237.296	1.49073e-13		240.19	1.59359e-13			3102.9	0.99628	3102.9	0.99144	3102.9	0.98714	3102.9	0.95665	3102.9	0.94987	3102.9	0.94924	3102.9	0.96331	3102.9	0.97443			3102.9	0.68752	3102.9	0.94551	3102.9	1.00026	3102.9
					237.398	6.21415e-14		237.742	3.39069e-14		239.978	8.37764e-14			237.398	2.24527e-13		237.742	1.47411e-13		240.642	1.59281e-13			3100.97	0.99652	3100.97	0.99037	3100.97	0.98752	3100.97	0.96286	3100.97	0.94987	3100.97	0.94924	3100.97	0.96331	3100.97	0.98262			3100.97	0.68911	3100.97	0.94501	3100.97	0.99954	3100.97
					237.844	6.15074e-14		238.187	3.25488e-14		240.431	8.27432e-14			237.844	2.25401e-13		238.187	1.46476e-13		241.094	1.52752e-13			3099.05	0.99124	3099.05	0.98824	3099.05	0.98248	3099.05	0.96286	3099.05	0.95642	3099.05	0.94924	3099.05	0.9709	3099.05	0.99081			3099.05	0.68998	3099.05	0.9472	3099.05	0.99882	3099.05
					238.289	6.10065e-14		238.633	3.06239e-14		240.883	8.17318e-14			238.289	2.26629e-13		238.633	1.46049e-13		241.547	1.5287e-13			3097.12	0.98759	3097.12	0.98802	3097.12	0.97716	3097.12	0.962	3097.12	0.95594	3097.12	0.94919	3097.12	0.97134	3097.12	0.98358			3097.12	0.68999	3097.12	0.9485	3097.12	0.99882	3097.12
					238.734	5.94438e-14		239.079	2.9981e-14		241.335	8.20602e-14			238.734	2.26458e-13		239.079	1.4608e-13		241.999	1.52276e-13			3095.19	0.98966	3095.19	0.99164	3095.19	0.97811	3095.19	0.96816	3095.19	0.96244	3095.19	0.95607	3095.19	0.97887	3095.19	0.97545			3095.19	0.69045	3095.19	0.94722	3095.19	0.99164	3095.19
					239.18	5.89352e-14		239.525	2.74758e-14		241.788	8.36858e-14			239.18	2.26744e-13		239.525	1.45293e-13		242.451	1.52217e-13			3093.26	0.99086	3093.26	0.99414	3093.26	0.98355	3093.26	0.96816	3093.26	0.96244	3093.26	0.96295	3093.26	0.97887	3093.26	0.97545			3093.26	0.68818	3093.26	0.94532	3093.26	0.99812	3093.26
					239.625	5.75827e-14		239.971	2.58111e-14		242.24	8.22345e-14			239.625	2.28338e-13		239.971	1.45314e-13		242.903	1.51448e-13			3091.33	0.98869	3091.33	0.99221	3091.33	0.98538	3091.33	0.95423	3091.33	0.94859	3091.33	0.95587	3091.33	0.97221	3091.33	0.96942			3091.33	0.68287	3091.33	0.94445	3091.33	0.99743	3091.33
					240.07	5.54464e-14		240.417	2.61203e-14		242.692	8.58247e-14			240.07	2.29889e-13		240.417	1.44566e-13		243.356	1.55669e-13			3089.4	0.98847	3089.4	0.98889	3089.4	0.98226	3089.4	0.95345	3089.4	0.94182	3089.4	0.94904	3089.4	0.96526	3089.4	0.97045			3089.4	0.68101	3089.4	0.94524	3089.4	0.99743	3089.4
					240.516	5.55555e-14		240.863	2.58526e-14		243.144	8.58256e-14			240.516	2.30508e-13		240.863	1.44551e-13		243.807	1.55735e-13			3087.48	0.99131	3087.48	0.98857	3087.48	0.9825	3087.48	0.95949	3087.48	0.94182	3087.48	0.94904	3087.48	0.96526	3087.48	0.97045			3087.48	0.68441	3087.48	0.94595	3087.48	0.99743	3087.48
					240.961	5.46148e-14		241.309	2.4384e-14		243.596	7.6219e-14			240.961	2.31847e-13		241.309	1.44391e-13		244.259	1.54483e-13			3085.55	0.99511	3085.55	0.99309	3085.55	0.98855	3085.55	0.95949	3085.55	0.94818	3085.55	0.94904	3085.55	0.97263	3085.55	0.97841			3085.55	0.68753	3085.55	0.94434	3085.55	0.99035	3085.55
					241.406	5.34457e-14		241.755	2.50965e-14		244.048	7.78974e-14			241.406	2.32696e-13		241.755	1.43787e-13		244.712	1.53689e-13			3083.62	0.9985	3083.62	0.99828	3083.62	0.99332	3083.62	0.96639	3083.62	0.96141	3083.62	0.95587	3083.62	0.97963	3083.62	0.98545			3083.62	0.68802	3083.62	0.94385	3083.62	0.99674	3083.62
					241.852	5.22292e-14		242.201	2.50664e-14		244.5	7.05244e-14			241.852	2.3399e-13		242.201	1.43448e-13		245.165	1.52602e-13			3081.69	1.00011	3081.69	0.99984	3081.69	0.99357	3081.69	0.96639	3081.69	0.96141	3081.69	0.96265	3081.69	0.97963	3081.69	0.98545			3081.69	0.68751	3081.69	0.94574	3081.69	0.99607	3081.69
					242.298	5.18553e-14		242.646	2.29238e-14		244.953	7.57563e-14			242.298	2.34758e-13		242.646	1.45159e-13		245.617	1.52868e-13			3079.76	1.0004	3079.76	1.00013	3079.76	0.99307	3079.76	0.95949	3079.76	0.96091	3079.76	0.95577	3079.76	0.97263	3079.76	0.97841			3079.76	0.68659	3079.76	0.9463	3079.76	0.99607	3079.76
					242.743	5.05733e-14		243.093	2.28959e-14		245.405	7.44741e-14			242.743	2.35376e-13		243.093	1.47331e-13		246.069	1.50822e-13			3077.83	0.99995	3077.83	0.99952	3077.83	0.99335	3077.83	0.95867	3077.83	0.95409	3077.83	0.95568	3077.83	0.97305	3077.83	0.97937			3077.83	0.68582	3077.83	0.94704	3077.83	0.9954	3077.83
					243.188	4.95175e-14		243.539	2.25786e-14		245.858	7.3744e-14			243.188	2.36308e-13		243.539	1.47299e-13		246.521	1.51923e-13			3075.9	0.99848	3075.9	0.99627	3075.9	0.99185	3075.9	0.95787	3075.9	0.95365	3075.9	0.94895	3075.9	0.97346	3075.9	0.98031			3075.9	0.68538	3075.9	0.94869	3075.9	0.9954	3075.9
					243.633	4.94059e-14		243.985	2.10578e-14		246.31	7.80122e-14			243.633	2.37544e-13		243.985	1.47952e-13		246.974	1.51182e-13			3073.98	0.99852	3073.98	0.99507	3073.98	0.98939	3073.98	0.95708	3073.98	0.95321	3073.98	0.9489	3073.98	0.96665	3073.98	0.97346			3073.98	0.68482	3073.98	0.94841	3073.98	0.99474	3073.98
					244.079	4.94679e-14		244.431	2.03259e-14		246.762	7.05061e-14			244.079	2.38951e-13		244.431	1.48495e-13		247.426	1.49634e-13			3072.05	1.00179	3072.05	0.99867	3072.05	0.98919	3072.05	0.96299	3072.05	0.95944	3072.05	0.95549	3072.05	0.96665	3072.05	0.98125			3072.05	0.68501	3072.05	0.94749	3072.05	0.9941	3072.05
					244.523	4.95849e-14		244.877	2.13235e-14		247.214	7.16967e-14			244.523	2.39713e-13		244.877	1.486e-13		247.878	1.40398e-13			3070.12	1.00398	3070.12	1.00098	3070.12	0.98863	3070.12	0.96299	3070.12	0.95944	3070.12	0.95549	3070.12	0.97387	3070.12	0.98125			3070.12	0.68639	3070.12	0.94653	3070.12	0.9941	3070.12
					244.968	4.87547e-14		245.323	1.90876e-14		247.667	6.70879e-14			244.968	2.40618e-13		245.323	1.4881e-13		248.33	1.40741e-13			3068.19	1.00094	3068.19	0.99841	3068.19	0.98566	3068.19	0.95708	3068.19	0.95944	3068.19	0.95549	3068.19	0.96665	3068.19	0.97346			3068.19	0.68721	3068.19	0.94517	3068.19	0.9941	3068.19
					245.414	4.86754e-14		245.769	1.81925e-14		248.119	6.86223e-14			245.414	2.41473e-13		245.769	1.49468e-13		248.783	1.39695e-13			3066.26	0.99513	3066.26	0.99439	3066.26	0.98492	3066.26	0.96382	3066.26	0.95992	3066.26	0.96222	3066.26	0.97346	3066.26	0.98031			3066.26	0.68685	3066.26	0.94597	3066.26	0.9941	3066.26
					245.859	4.79518e-14		246.215	1.75135e-14		248.572	7.01395e-14			245.859	2.4273e-13		246.215	1.50279e-13		249.236	1.41595e-13			3064.33	0.99174	3064.33	0.99193	3064.33	0.986	3064.33	0.95708	3064.33	0.95944	3064.33	0.95549	3064.33	0.96665	3064.33	0.98125			3064.33	0.68649	3064.33	0.94784	3064.33	0.98729	3064.33
					246.305	4.76496e-14		246.661	1.64477e-14		249.024	6.95598e-14			246.305	2.44283e-13		246.661	1.51065e-13		249.688	1.43954e-13			3062.41	0.99274	3062.41	0.99258	3062.41	0.985	3062.41	0.9563	3062.41	0.95278	3062.41	0.94886	3062.41	0.9671	3062.41	0.98216			3062.41	0.6857	3062.41	0.94677	3062.41	0.99346	3062.41
					246.75	4.6251e-14		247.106	1.42956e-14		249.476	6.51535e-14			246.75	2.45885e-13		247.106	1.52498e-13		250.14	1.53324e-13			3060.48	0.99559	3060.48	0.99547	3060.48	0.98369	3060.48	0.94971	3060.48	0.95235	3060.48	0.94881	3060.48	0.96755	3060.48	0.98307			3060.48	0.68499	3060.48	0.94475	3060.48	0.99963	3060.48
					247.195	4.63971e-14		247.552	1.41367e-14		249.928	7.04679e-14			247.195	2.47073e-13		247.552	1.52957e-13		250.592	1.54841e-13			3058.55	0.99618	3058.55	0.99558	3058.55	0.9831	3058.55	0.94971	3058.55	0.95235	3058.55	0.94881	3058.55	0.96755	3058.55	0.98307			3058.55	0.68681	3058.55	0.94557	3058.55	0.99963	3058.55
					247.641	4.60176e-14		247.998	1.34407e-14		250.38	6.91198e-14			247.641	2.49079e-13		247.998	1.52348e-13		251.045	1.56199e-13			3056.62	0.99355	3056.62	0.99112	3056.62	0.98135	3056.62	0.95553	3056.62	0.95235	3056.62	0.94881	3056.62	0.96755	3056.62	0.98307			3056.62	0.68987	3056.62	0.94647	3056.62	0.99963	3056.62
					248.086	4.6042e-14		248.444	1.25166e-14		250.833	6.18883e-14			248.086	2.51222e-13		248.444	1.5336e-13		251.497	1.55795e-13			3054.69	0.99113	3054.69	0.98633	3054.69	0.97947	3054.69	0.94899	3054.69	0.95193	3054.69	0.94231	3054.69	0.96092	3054.69	0.96871			3054.69	0.69072	3054.69	0.94496	3054.69	1.0058	3054.69
					248.531	4.45325e-14		248.891	1.18363e-14		251.285	6.30286e-14			248.531	2.53579e-13		248.891	1.53982e-13		251.949	1.57054e-13			3052.76	0.99111	3052.76	0.98467	3052.76	0.98035	3052.76	0.95477	3052.76	0.95193	3052.76	0.94877	3052.76	0.96092	3052.76	0.96871			3052.76	0.69	3052.76	0.94469	3052.76	1.00509	3052.76
					248.976	4.45001e-14		249.337	1.13718e-14		251.737	6.4595e-14			248.976	2.55646e-13		249.337	1.54942e-13		252.401	1.5893e-13			3050.83	0.99188	3050.83	0.986	3050.83	0.98411	3050.83	0.95477	3050.83	0.95803	3050.83	0.94877	3050.83	0.96092	3050.83	0.96871			3050.83	0.68931	3050.83	0.9456	3050.83	0.9983	3050.83
					249.422	4.39775e-14		249.783	1.19702e-14		252.19	6.21872e-14			249.422	2.57351e-13		249.783	1.56075e-13		252.853	1.60061e-13			3048.91	0.9925	3048.91	0.98836	3048.91	0.98815	3048.91	0.95477	3048.91	0.95193	3048.91	0.94231	3048.91	0.95386	3048.91	0.96871			3048.91	0.68699	3048.91	0.94356	3048.91	0.9983	3048.91
					249.867	4.37426e-14		250.228	1.11543e-14		252.642	5.77787e-14			249.867	2.59757e-13		250.228	1.57849e-13		253.306	1.60036e-13			3046.98	0.99221	3046.98	0.98987	3046.98	0.98905	3046.98	0.94899	3046.98	0.95193	3046.98	0.94231	3046.98	0.96092	3046.98	0.96871			3046.98	0.68336	3046.98	0.94159	3046.98	0.9983	3046.98
					250.312	4.29194e-14		250.674	1.12236e-14		253.094	6.14351e-14			250.312	2.62579e-13		250.674	1.58665e-13		253.758	1.60641e-13			3045.05	0.98879	3045.05	0.98952	3045.05	0.98501	3045.05	0.94899	3045.05	0.95193	3045.05	0.94877	3045.05	0.96092	3045.05	0.96871			3045.05	0.68142	3045.05	0.94343	3045.05	0.9983	3045.05
					250.758	4.33401e-14		251.12	1.03417e-14		253.547	5.97217e-14			250.758	2.6459e-13		251.12	1.60577e-13		254.21	1.62109e-13			3043.12	0.98394	3043.12	0.9868	3043.12	0.97927	3043.12	0.94828	3043.12	0.94545	3043.12	0.94872	3043.12	0.95438	3043.12	0.96212			3043.12	0.68107	3043.12	0.94526	3043.12	0.9983	3043.12
					251.203	4.28826e-14		251.566	9.4555e-15		253.999	5.71569e-14			251.203	2.67259e-13		251.566	1.6233e-13		254.662	1.64382e-13			3041.19	0.98178	3041.19	0.98328	3041.19	0.97616	3041.19	0.94758	3041.19	0.93907	3041.19	0.94231	3041.19	0.95491	3041.19	0.95562			3041.19	0.68076	3041.19	0.9445	3041.19	0.98555	3041.19
					251.648	4.24037e-14		252.012	7.70407e-15		254.451	4.83754e-14			251.648	2.70195e-13		252.012	1.6355e-13		255.114	1.66224e-13			3039.26	0.98254	3039.26	0.98286	3039.26	0.97678	3039.26	0.94758	3039.26	0.93907	3039.26	0.94231	3039.26	0.95491	3039.26	0.95562			3039.26	0.68023	3039.26	0.9433	3039.26	0.98555	3039.26
					252.094	4.27954e-14		252.459	7.67068e-15		254.903	5.96438e-14			252.094	2.73237e-13		252.459	1.6524e-13		255.567	1.66521e-13			3037.34	0.98556	3037.34	0.98762	3037.34	0.98012	3037.34	0.94187	3037.34	0.93907	3037.34	0.93594	3037.34	0.94794	3037.34	0.95562			3037.34	0.67964	3037.34	0.94279	3037.34	0.99221	3037.34
					252.538	4.30708e-14		252.904	7.60365e-15		255.356	5.90816e-14			252.538	2.75963e-13		252.904	1.66559e-13		256.019	1.66878e-13			3035.41	0.98923	3035.41	0.99292	3035.41	0.9815	3035.41	0.94253	3035.41	0.94545	3035.41	0.92949	3035.41	0.95438	3035.41	0.96212			3035.41	0.67972	3035.41	0.94195	3035.41	0.99221	3035.41
					252.983	4.23916e-14		253.35	6.27378e-15		255.807	5.75961e-14			252.983	2.777e-13		253.35	1.68101e-13		256.471	1.62002e-13			3033.48	0.98839	3033.48	0.99125	3033.48	0.97709	3033.48	0.94899	3033.48	0.95193	3033.48	0.93586	3033.48	0.96092	3033.48	0.96871			3033.48	0.68136	3033.48	0.94164	3033.48	0.99221	3033.48
					253.429	4.31722e-14		253.796	6.56855e-15		256.259	5.51645e-14			253.429	2.79831e-13		253.796	1.69007e-13		256.923	1.60273e-13			3031.55	0.98377	3031.55	0.98421	3031.55	0.97288	3031.55	0.94899	3031.55	0.94583	3031.55	0.94231	3031.55	0.96092	3031.55	0.96871			3031.55	0.68365	3031.55	0.94483	3031.55	1.00509	3031.55
					253.874	4.37106e-14		254.242	6.37682e-15		256.712	5.33717e-14			253.874	2.81746e-13		254.242	1.70315e-13		257.375	1.61011e-13			3029.62	0.98171	3029.62	0.98017	3029.62	0.97421	3029.62	0.94828	3029.62	0.94545	3029.62	0.94231	3029.62	0.95438	3029.62	0.96212			3029.62	0.68427	3029.62	0.95025	3029.62	1.01122	3029.62
					254.32	4.30656e-14		254.688	4.95739e-15		257.165	5.41695e-14			254.32	2.85065e-13		254.688	1.72207e-13		257.827	1.62987e-13			3027.69	0.98131	3027.69	0.98112	3027.69	0.97614	3027.69	0.94758	3027.69	0.94509	3027.69	0.94231	3027.69	0.95491	3027.69	0.96314			3027.69	0.68267	3027.69	0.95139	3027.69	1.00438	3027.69
					254.765	4.29275e-14		255.133	2.61372e-15		257.617	4.87364e-14			254.765	2.87314e-13		255.133	1.73346e-13		258.28	1.6631e-13			3025.76	0.98001	3025.76	0.98301	3025.76	0.97577	3025.76	0.95329	3025.76	0.94509	3025.76	0.94231	3025.76	0.96188	3025.76	0.97067			3025.76	0.67969	3025.76	0.94439	3025.76	0.99764	3025.76
					255.211	4.27299e-14		255.579	2.29587e-15		258.069	4.72998e-14			255.211	2.88705e-13		255.579	1.74625e-13		258.732	1.71678e-13			3023.84	0.98112	3023.84	0.98458	3023.84	0.97575	3023.84	0.95256	3023.84	0.93874	3023.84	0.94231	3023.84	0.95542	3023.84	0.96415			3023.84	0.67684	3023.84	0.93511	3023.84	0.99764	3023.84
					255.656	4.17067e-14		256.025	1.22128e-15		258.521	5.05707e-14			255.656	2.92286e-13		256.025	1.76263e-13		259.184	1.73508e-13			3021.91	0.98437	3021.91	0.98843	3021.91	0.9776	3021.91	0.94621	3021.91	0.93248	3021.91	0.93603	3021.91	0.94905	3021.91	0.95773			3021.91	0.67659	3021.91	0.93285	3021.91	0.99099	3021.91
					256.101	4.08766e-14		256.471	4.00134e-16		258.974	4.9226e-14			256.101	2.94365e-13		256.471	1.77616e-13		259.636	1.74189e-13			3019.98	0.98499	3019.98	0.99324	3019.98	0.98077	3019.98	0.94621	3019.98	0.93842	3019.98	0.93603	3019.98	0.94905	3019.98	0.95773			3019.98	0.67867	3019.98	0.93652	3019.98	0.99099	3019.98
					256.546	4.04822e-14		256.916	-4.32975e-16		259.426	4.8473e-14			256.546	2.96242e-13		256.916	1.78914e-13		260.088	1.7577e-13			3018.05	0.98247	3018.05	0.99402	3018.05	0.98175	3018.05	0.94621	3018.05	0.93842	3018.05	0.93603	3018.05	0.94905	3018.05	0.96515			3018.05	0.67998	3018.05	0.93855	3018.05	0.99764	3018.05
					256.991	3.98107e-14		257.362	-1.12312e-15		259.878	5.06748e-14			256.991	2.98216e-13		257.362	1.80451e-13		260.54	1.75185e-13			3016.12	0.98086	3016.12	0.99136	3016.12	0.98034	3016.12	0.94621	3016.12	0.93842	3016.12	0.93603	3016.12	0.94905	3016.12	0.97257			3016.12	0.67875	3016.12	0.93735	3016.12	0.99764	3016.12
					257.436	4.16137e-14		257.808	-2.11757e-15		260.33	4.84193e-14			257.436	3.00759e-13		257.808	1.82189e-13		260.993	1.75748e-13			3014.19	0.98208	3014.19	0.99037	3014.19	0.98015	3014.19	0.94058	3014.19	0.93842	3014.19	0.93603	3014.19	0.94905	3014.19	0.97257			3014.19	0.6764	3014.19	0.93509	3014.19	0.99764	3014.19
					257.881	4.13863e-14		258.254	-4.34483e-15		260.783	4.11699e-14			257.881	2.99836e-13		258.254	1.83795e-13		261.445	1.78124e-13			3012.27	0.98184	3012.27	0.99109	3012.27	0.97961	3012.27	0.94058	3012.27	0.93842	3012.27	0.94231	3012.27	0.94905	3012.27	0.97257			3012.27	0.67506	3012.27	0.93258	3012.27	0.9916	3012.27
					258.326	4.08439e-14		258.7	-5.64992e-15		261.236	3.23062e-14			258.326	3.01801e-13		258.7	1.8553e-13		261.897	1.71174e-13			3010.34	0.97779	3010.34	0.99006	3010.34	0.97787	3010.34	0.93435	3010.34	0.93811	3010.34	0.93607	3010.34	0.9496	3010.34	0.96613			3010.34	0.67338	3010.34	0.93066	3010.34	0.98498	3010.34
					258.772	4.03276e-14		259.146	-6.52338e-15		261.688	4.72955e-14			258.772	3.04485e-13		259.146	1.87636e-13		262.35	1.70027e-13			3008.41	0.97393	3008.41	0.9871	3008.41	0.97857	3008.41	0.93435	3008.41	0.93811	3008.41	0.94231	3008.41	0.96326	3008.41	0.97351			3008.41	0.6687	3008.41	0.92984	3008.41	0.99099	3008.41
					259.217	4.05242e-14		259.592	-7.8441e-15		262.14	4.64327e-14			259.217	3.0556e-13		259.592	1.89753e-13		262.802	1.71567e-13			3006.48	0.9714	3006.48	0.98363	3006.48	0.98016	3006.48	0.93435	3006.48	0.93811	3006.48	0.94231	3006.48	0.96326	3006.48	0.98088			3006.48	0.66247	3006.48	0.92887	3006.48	0.99099	3006.48
					259.662	3.57324e-14		260.038	-8.92797e-15		262.592	4.8785e-14			259.662	3.03589e-13		260.038	1.92571e-13		263.254	1.74064e-13			3004.55	0.96882	3004.55	0.98121	3004.55	0.97921	3004.55	0.93376	3004.55	0.9378	3004.55	0.93611	3004.55	0.96371	3004.55	0.97443			3004.55	0.6571	3004.55	0.92609	3004.55	0.98443	3004.55
					260.108	3.59506e-14		260.484	-9.40862e-15		263.045	4.53531e-14			260.108	3.06839e-13		260.484	1.94791e-13		263.706	1.7423e-13			3002.62	0.96717	3002.62	0.9807	3002.62	0.97774	3002.62	0.93376	3002.62	0.9378	3002.62	0.93611	3002.62	0.96371	3002.62	0.97443			3002.62	0.65151	3002.62	0.92143	3002.62	0.98443	3002.62
					260.553	3.55903e-14		260.929	-1.01204e-14		263.497	4.25278e-14			260.553	3.07398e-13		260.929	1.96822e-13		264.158	1.83491e-13			3000.69	0.96602	3000.69	0.97935	3000.69	0.9771	3000.69	0.93932	3000.69	0.9378	3000.69	0.93611	3000.69	0.9705	3000.69	0.97443			3000.69	0.64452	3000.69	0.9158	3000.69	0.9661	3000.69
					260.999	3.48151e-14		261.375	-9.8126e-15		263.949	4.33152e-14			260.999	3.10085e-13		261.375	1.99133e-13		264.611	1.85127e-13			2998.77	0.96322	2998.77	0.97621	2998.77	0.97482	2998.77	0.93932	2998.77	0.9378	2998.77	0.93611	2998.77	0.96371	2998.77	0.97443			2998.77	0.63744	2998.77	0.90985	2998.77	0.96017	2998.77
					261.445	3.09504e-14		261.821	-8.66384e-15		264.401	4.40313e-14			261.445	3.11916e-13		261.821	2.01775e-13		265.064	1.86932e-13			2996.84	0.95752	2996.84	0.97343	2996.84	0.96969	2996.84	0.93376	2996.84	0.93194	2996.84	0.93611	2996.84	0.95692	2996.84	0.9671			2996.84	0.63152	2996.84	0.90406	2996.84	0.95424	2996.84
					261.89	3.2836e-14		262.267	-9.54432e-15		264.853	3.81782e-14			261.89	3.14076e-13		262.267	2.04305e-13		265.516	1.89159e-13			2994.91	0.94731	2994.91	0.96796	2994.91	0.96361	2994.91	0.92264	2994.91	0.92608	2994.91	0.92991	2994.91	0.95014	2994.91	0.9671			2994.91	0.62573	2994.91	0.89722	2994.91	0.94832	2994.91
					262.335	3.191e-14		262.713	-1.09615e-14		265.306	4.18655e-14			262.335	3.15621e-13		262.713	2.07306e-13		265.969	1.89644e-13			2992.98	0.93308	2992.98	0.95692	2992.98	0.9585	2992.98	0.91661	2992.98	0.9142	2992.98	0.92383	2992.98	0.94393	2992.98	0.96078			2992.98	0.61669	2992.98	0.88725	2992.98	0.94239	2992.98
					262.78	3.11425e-14		263.159	-1.16438e-14		265.758	4.31941e-14			262.78	3.21581e-13		263.159	2.0993e-13		266.421	1.91945e-13			2991.05	0.92057	2991.05	0.9469	2991.05	0.95374	2991.05	0.91661	2991.05	0.90838	2991.05	0.91768	2991.05	0.93718	2991.05	0.9535			2991.05	0.60228	2991.05	0.87432	2991.05	0.93034	2991.05
					263.225	3.15155e-14		263.605	-1.26496e-14		266.21	4.03095e-14			263.225	3.23994e-13		263.605	2.13059e-13		266.873	1.9574e-13			2989.12	0.91217	2989.12	0.94185	2989.12	0.94905	2989.12	0.91109	2989.12	0.90255	2989.12	0.91152	2989.12	0.93718	2989.12	0.9535			2989.12	0.58654	2989.12	0.86084	2989.12	0.91845	2989.12
					263.671	3.35109e-14		264.052	-1.40828e-14		266.662	3.75394e-14			263.671	3.26792e-13		264.052	2.15924e-13		267.326	1.96851e-13			2987.2	0.90319	2987.2	0.93651	2987.2	0.94521	2987.2	0.90557	2987.2	0.89673	2987.2	0.90536	2987.2	0.93718	2987.2	0.94623			2987.2	0.5755	2987.2	0.85062	2987.2	0.9126	2987.2
					264.117	3.2941e-14		264.498	-1.47284e-14		267.114	3.72162e-14			264.117	3.29787e-13		264.498	2.18116e-13		267.778	1.98575e-13			2985.27	0.89219	2985.27	0.92957	2985.27	0.94049	2985.27	0.8942	2985.27	0.88512	2985.27	0.89336	2985.27	0.9311	2985.27	0.94731			2985.27	0.56862	2985.27	0.84523	2985.27	0.90675	2985.27
					264.562	3.27293e-14		264.943	-1.3732e-14		267.567	3.71606e-14			264.562	3.35957e-13		264.943	2.21052e-13		268.23	2.0117e-13			2983.34	0.88297	2983.34	0.9251	2983.34	0.93423	2983.34	0.88323	2983.34	0.87355	2983.34	0.88724	2983.34	0.9244	2983.34	0.94008			2983.34	0.56175	2983.34	0.84159	2983.34	0.90679	2983.34
					265.007	3.29578e-14		265.389	-1.47477e-14		268.019	4.40661e-14			265.007	3.38147e-13		265.389	2.24451e-13		268.682	1.9561e-13			2981.41	0.87859	2981.41	0.92398	2981.41	0.92943	2981.41	0.87226	2981.41	0.86198	2981.41	0.88112	2981.41	0.9177	2981.41	0.94008			2981.41	0.55517	2981.41	0.83744	2981.41	0.9009	2981.41
					265.452	3.26885e-14		265.835	-1.57636e-14		268.471	3.55057e-14			265.452	3.41283e-13		265.835	2.27173e-13		269.134	1.96865e-13			2979.48	0.87994	2979.48	0.92508	2979.48	0.92688	2979.48	0.86129	2979.48	0.85041	2979.48	0.86888	2979.48	0.911	2979.48	0.93285			2979.48	0.55134	2979.48	0.83435	2979.48	0.9009	2979.48
					265.898	3.28602e-14		266.281	-1.60793e-14		268.923	3.49133e-14			265.898	3.42797e-13		266.281	2.30412e-13		269.586	1.98468e-13			2977.55	0.88286	2977.55	0.92578	2977.55	0.92327	2977.55	0.85032	2977.55	0.83306	2977.55	0.85665	2977.55	0.9043	2977.55	0.93285			2977.55	0.54827	2977.55	0.8314	2977.55	0.9009	2977.55
					266.343	3.24241e-14		266.727	-1.50886e-14		269.375	3.73947e-14			266.343	3.45589e-13		266.727	2.33459e-13		270.038	1.9949e-13			2975.62	0.88002	2975.62	0.9217	2975.62	0.91753	2975.62	0.85035	2975.62	0.83268	2975.62	0.84993	2975.62	0.91021	2975.62	0.93167			2975.62	0.54167	2975.62	0.82361	2975.62	0.88912	2975.62
					266.788	3.25404e-14		267.173	-1.62268e-14		269.827	2.6498e-14			266.788	3.48211e-13		267.173	2.37285e-13		270.491	2.01875e-13			2973.7	0.87203	2973.7	0.91547	2973.7	0.91321	2973.7	0.83931	2973.7	0.82103	2973.7	0.83761	2973.7	0.90347	2973.7	0.92439			2973.7	0.53304	2973.7	0.81263	2973.7	0.88324	2973.7
					267.235	3.20678e-14		267.62	-1.69802e-14		270.28	3.28806e-14			267.235	3.5058e-13		267.62	2.40872e-13		270.943	2.09709e-13			2971.77	0.86598	2971.77	0.91356	2971.77	0.91229	2971.77	0.83386	2971.77	0.80413	2971.77	0.82605	2971.77	0.89091	2971.77	0.91116			2971.77	0.52845	2971.77	0.80592	2971.77	0.87735	2971.77
					267.68	3.01275e-14		268.066	-1.73597e-14		270.732	3.20483e-14			267.68	3.52546e-13		268.066	2.45111e-13		271.396	2.12883e-13			2969.84	0.86565	2969.84	0.9149	2969.84	0.91322	2969.84	0.83386	2969.84	0.79835	2969.84	0.81993	2969.84	0.88421	2969.84	0.90392			2969.84	0.53053	2969.84	0.80509	2969.84	0.87735	2969.84
					268.126	3.03138e-14		268.512	-1.87826e-14		271.184	3.75141e-14			268.126	3.55394e-13		268.512	2.48726e-13		271.848	2.15758e-13			2967.91	0.87052	2967.91	0.91576	2967.91	0.91633	2967.91	0.83931	2967.91	0.80356	2967.91	0.82529	2967.91	0.88999	2967.91	0.90983			2967.91	0.537	2967.91	0.80868	2967.91	0.88312	2967.91
					268.571	3.08229e-14		268.958	-2.07255e-14		271.636	3.59016e-14			268.571	3.57718e-13		268.958	2.51863e-13		272.3	2.18359e-13			2965.98	0.87794	2965.98	0.91747	2965.98	0.92297	2965.98	0.83931	2965.98	0.80356	2965.98	0.82529	2965.98	0.88999	2965.98	0.90255			2965.98	0.54492	2965.98	0.81668	2965.98	0.88905	2965.98
					269.016	3.07559e-14		269.403	-2.07913e-14		272.088	3.26401e-14			269.016	3.59862e-13		269.403	2.55983e-13		272.752	2.20398e-13			2964.05	0.88555	2964.05	0.92283	2964.05	0.93066	2964.05	0.83931	2964.05	0.79774	2964.05	0.82529	2964.05	0.88999	2964.05	0.89528			2964.05	0.55311	2964.05	0.8269	2964.05	0.89497	2964.05
					269.461	3.05156e-14		269.849	-2.14213e-14		272.54	2.95925e-14			269.461	3.63003e-13		269.849	2.59596e-13		273.205	2.23252e-13			2962.12	0.88996	2962.12	0.92793	2962.12	0.93496	2962.12	0.84483	2962.12	0.80356	2962.12	0.82529	2962.12	0.89673	2962.12	0.89528			2962.12	0.55955	2962.12	0.83479	2962.12	0.9009	2962.12
					269.907	3.1441e-14		270.296	-2.23716e-14		272.993	2.73471e-14			269.907	3.65341e-13		270.296	2.63983e-13		273.657	2.25623e-13			2960.2	0.88868	2960.2	0.92673	2960.2	0.93517	2960.2	0.85035	2960.2	0.82103	2960.2	0.83761	2960.2	0.89673	2960.2	0.89528			2960.2	0.56248	2960.2	0.83808	2960.2	0.9009	2960.2
					270.352	3.11895e-14		270.741	-2.28871e-14		273.445	2.93371e-14			270.352	3.68125e-13		270.741	2.6878e-13		274.109	2.27868e-13			2958.27	0.88581	2958.27	0.92265	2958.27	0.93511	2958.27	0.8614	2958.27	0.83268	2958.27	0.84993	2958.27	0.90347	2958.27	0.90255			2958.27	0.56341	2958.27	0.8403	2958.27	0.9009	2958.27
					270.798	3.10043e-14		271.187	-2.29527e-14		273.897	2.97519e-14			270.798	3.71674e-13		271.187	2.72788e-13		274.561	2.29985e-13			2956.34	0.88599	2956.34	0.92163	2956.34	0.93699	2956.34	0.86129	2956.34	0.83884	2956.34	0.85665	2956.34	0.9043	2956.34	0.90392			2956.34	0.56529	2956.34	0.84459	2956.34	0.9009	2956.34
					271.243	3.02371e-14		271.633	-2.36326e-14		274.35	2.79432e-14			271.243	3.74676e-13		271.633	2.76763e-13		275.013	2.3253e-13			2954.41	0.89171	2954.41	0.92727	2954.41	0.94063	2954.41	0.87226	2954.41	0.84463	2954.41	0.86277	2954.41	0.9043	2954.41	0.91116			2954.41	0.56996	2954.41	0.84861	2954.41	0.90683	2954.41
					271.689	2.92884e-14		272.079	-2.36648e-14		274.802	2.68639e-14			271.689	3.77863e-13		272.079	2.80739e-13		275.466	2.36804e-13			2952.48	0.90272	2952.48	0.93943	2952.48	0.9446	2952.48	0.87775	2952.48	0.8562	2952.48	0.86888	2952.48	0.911	2952.48	0.91839			2952.48	0.57621	2952.48	0.85014	2952.48	0.90679	2952.48
					272.134	2.93037e-14		272.525	-2.29222e-14		275.254	1.60783e-14			272.134	3.81256e-13		272.525	2.84529e-13		275.918	2.39188e-13			2950.55	0.91236	2950.55	0.94888	2950.55	0.94634	2950.55	0.88872	2950.55	0.86198	2950.55	0.875	2950.55	0.9177	2950.55	0.92562			2950.55	0.58163	2950.55	0.85094	2950.55	0.91857	2950.55
					272.58	2.83526e-14		272.972	-2.30513e-14		275.706	2.5072e-14			272.58	3.84948e-13		272.972	2.88076e-13		276.37	2.4199e-13			2948.63	0.91639	2948.63	0.95007	2948.63	0.94608	2948.63	0.8942	2948.63	0.86777	2948.63	0.88112	2948.63	0.9244	2948.63	0.93285			2948.63	0.58571	2948.63	0.8545	2948.63	0.91845	2948.63
					273.025	2.73355e-14		273.418	-2.33453e-14		276.158	2.36482e-14			273.025	3.87611e-13		273.418	2.92093e-13		276.822	2.45122e-13			2946.7	0.9182	2946.7	0.94856	2946.7	0.94591	2946.7	0.89969	2946.7	0.87355	2946.7	0.88112	2946.7	0.9244	2946.7	0.94008			2946.7	0.58866	2946.7	0.86067	2946.7	0.9243	2946.7
					273.471	2.70081e-14		273.864	-2.3057e-14		276.611	2.88619e-14			273.471	3.90104e-13		273.864	2.96841e-13		277.274	2.4688e-13			2944.77	0.9212	2944.77	0.9487	2944.77	0.94746	2944.77	0.89388	2944.77	0.86792	2944.77	0.87544	2944.77	0.92509	2944.77	0.93402			2944.77	0.58997	2944.77	0.86473	2944.77	0.9243	2944.77
					273.916	2.76805e-14		274.31	-2.25049e-14		277.064	2.64278e-14			273.916	3.93162e-13		274.31	3.01256e-13		277.726	2.47412e-13			2942.84	0.92518	2942.84	0.94836	2942.84	0.95026	2942.84	0.88274	2942.84	0.85664	2942.84	0.86983	2942.84	0.91916	2942.84	0.92803			2942.84	0.59008	2942.84	0.86586	2942.84	0.9243	2942.84
					274.362	2.79903e-14		274.756	-2.36309e-14		277.516	2.64385e-14			274.362	3.95986e-13		274.756	3.0546e-13		278.178	2.48651e-13			2940.91	0.92796	2940.91	0.94549	2940.91	0.95163	2940.91	0.87732	2940.91	0.85093	2940.91	0.86983	2940.91	0.91916	2940.91	0.92803			2940.91	0.59221	2940.91	0.86794	2940.91	0.92415	2940.91
					274.807	2.83656e-14		275.202	-2.39568e-14		277.969	1.79175e-14			274.807	3.98717e-13		275.202	3.08907e-13		278.63	2.50256e-13			2938.98	0.9294	2938.98	0.94466	2938.98	0.95223	2938.98	0.88298	2938.98	0.85067	2938.98	0.86936	2938.98	0.91844	2938.98	0.92683			2938.98	0.59834	2938.98	0.87158	2938.98	0.93015	2938.98
					275.252	2.85358e-14		275.647	-2.47641e-14		278.421	2.65343e-14			275.252	4.016e-13		275.647	3.12557e-13		279.082	2.5164e-13			2937.05	0.93109	2937.05	0.94979	2937.05	0.95362	2937.05	0.87753	2937.05	0.84493	2937.05	0.86936	2937.05	0.91844	2937.05	0.92683			2937.05	0.60584	2937.05	0.87665	2937.05	0.93015	2937.05
					275.698	2.78634e-14		276.093	-2.50858e-14		278.873	2.4472e-14			275.698	4.04386e-13		276.093	3.16449e-13		279.534	2.54442e-13			2935.13	0.93156	2935.13	0.95519	2935.13	0.95377	2935.13	0.88323	2935.13	0.85041	2935.13	0.86888	2935.13	0.9177	2935.13	0.93285			2935.13	0.61164	2935.13	0.88376	2935.13	0.94212	2935.13
					276.143	2.69875e-14		276.539	-2.63384e-14		279.326	2.15487e-14			276.143	4.06911e-13		276.539	3.20868e-13		279.987	2.55908e-13			2933.2	0.9308	2933.2	0.95544	2933.2	0.95282	2933.2	0.88323	2933.2	0.8562	2933.2	0.875	2933.2	0.9177	2933.2	0.93285			2933.2	0.61564	2933.2	0.89006	2933.2	0.94212	2933.2
					276.588	2.61e-14		276.985	-2.66321e-14		279.778	2.00675e-14			276.588	4.10021e-13		276.985	3.24652e-13		280.439	2.57702e-13			2931.27	0.93274	2931.27	0.95338	2931.27	0.95346	2931.27	0.889	2931.27	0.86762	2931.27	0.88072	2931.27	0.9237	2931.27	0.93895			2931.27	0.61886	2931.27	0.89304	2931.27	0.94832	2931.27
					277.033	2.56611e-14		277.431	-2.7009e-14		280.23	2.3546e-14			277.033	4.13163e-13		277.431	3.27565e-13		280.891	2.59968e-13			2929.34	0.9384	2929.34	0.95311	2929.34	0.95525	2929.34	0.89453	2929.34	0.86762	2929.34	0.88688	2929.34	0.9237	2929.34	0.93167			2929.34	0.62074	2929.34	0.89264	2929.34	0.94832	2929.34
					277.478	2.51897e-14		277.877	-2.69877e-14		280.682	1.99985e-14			277.478	4.15983e-13		277.877	3.32266e-13		281.343	2.61092e-13			2927.41	0.94393	2927.41	0.95499	2927.41	0.95592	2927.41	0.90597	2927.41	0.87919	2927.41	0.89272	2927.41	0.93656	2927.41	0.9378			2927.41	0.62149	2927.41	0.89024	2927.41	0.94832	2927.41
					277.924	2.53692e-14		278.323	-2.832e-14		281.134	1.86583e-14			277.924	4.1955e-13		278.323	3.36019e-13		281.794	2.63864e-13			2925.48	0.94478	2925.48	0.9569	2925.48	0.9558	2925.48	0.90557	2925.48	0.87926	2925.48	0.89304	2925.48	0.93718	2925.48	0.93167			2925.48	0.62321	2925.48	0.88926	2925.48	0.95424	2925.48
					278.369	2.63616e-14		278.768	-2.86286e-14		281.586	2.0232e-14			278.369	4.22376e-13		278.768	3.38634e-13		282.246	2.65641e-13			2923.56	0.94244	2923.56	0.95862	2923.56	0.95676	2923.56	0.90557	2923.56	0.88509	2923.56	0.8992	2923.56	0.93718	2923.56	0.93167			2923.56	0.6259	2923.56	0.89133	2923.56	0.94801	2923.56
					278.814	2.55761e-14		279.214	-2.99093e-14		282.038	9.28092e-15			278.814	4.24886e-13		279.214	3.40676e-13		282.698	2.68211e-13			2921.63	0.94286	2921.63	0.96152	2921.63	0.95899	2921.63	0.91109	2921.63	0.88509	2921.63	0.8992	2921.63	0.93044	2921.63	0.93895			2921.63	0.62736	2921.63	0.89473	2921.63	0.94212	2921.63
					279.259	2.5475e-14		279.66	-2.82002e-14		282.491	1.74316e-14			279.259	4.28738e-13		279.66	3.43275e-13		283.151	2.6949e-13			2919.7	0.9452	2919.7	0.9636	2919.7	0.96056	2919.7	0.91109	2919.7	0.89091	2919.7	0.90536	2919.7	0.93044	2919.7	0.93895			2919.7	0.62685	2919.7	0.89625	2919.7	0.94832	2919.7
					279.705	2.55314e-14		280.106	-2.82646e-14		282.943	1.97513e-14			279.705	4.32089e-13		280.106	3.45299e-13		283.603	2.71521e-13			2917.77	0.94486	2917.77	0.96269	2917.77	0.96093	2917.77	0.91109	2917.77	0.89091	2917.77	0.91152	2917.77	0.93044	2917.77	0.93895			2917.77	0.62499	2917.77	0.89426	2917.77	0.9546	2917.77
					280.15	2.55064e-14		280.552	-2.82476e-14		283.396	2.093e-14			280.15	4.34932e-13		280.552	3.47028e-13		284.055	2.71784e-13			2915.84	0.94257	2915.84	0.96179	2915.84	0.9625	2915.84	0.92213	2915.84	0.90255	2915.84	0.91152	2915.84	0.94393	2915.84	0.93895			2915.84	0.62188	2915.84	0.89077	2915.84	0.95424	2915.84
					280.596	2.44777e-14		280.998	-2.82997e-14		283.848	1.55824e-14			280.596	4.38298e-13		280.998	3.49021e-13		284.506	2.73342e-13			2913.91	0.94061	2913.91	0.9631	2913.91	0.9652	2913.91	0.92163	2913.91	0.90248	2913.91	0.91172	2913.91	0.95119	2913.91	0.94731			2913.91	0.61819	2913.91	0.88828	2913.91	0.94801	2913.91
					281.041	2.48663e-14		281.444	-2.81834e-14		284.3	1.93456e-14			281.041	4.41366e-13		281.444	3.50186e-13		284.958	2.72568e-13			2911.98	0.93858	2911.98	0.96283	2911.98	0.96581	2911.98	0.92065	2911.98	0.90233	2911.98	0.91211	2911.98	0.94561	2911.98	0.94231			2911.98	0.61509	2911.98	0.88627	2911.98	0.95355	2911.98
					281.486	2.47421e-14		281.889	-3.01871e-14		284.752	2.00293e-14			281.486	4.441e-13		281.889	3.51199e-13		285.41	2.73637e-13			2910.06	0.93572	2910.06	0.95872	2910.06	0.96376	2910.06	0.92017	2910.06	0.90226	2910.06	0.9123	2910.06	0.94616	2910.06	0.9434			2910.06	0.6115	2910.06	0.88245	2910.06	0.95288	2910.06
					281.931	2.40107e-14		282.335	-3.08927e-14		285.205	1.66256e-14			281.931	4.47464e-13		282.335	3.53311e-13		285.862	2.73674e-13			2908.13	0.93281	2908.13	0.95425	2908.13	0.9613	2908.13	0.91969	2908.13	0.90782	2908.13	0.91249	2908.13	0.94017	2908.13	0.94448			2908.13	0.60615	2908.13	0.87806	2908.13	0.95288	2908.13
					282.377	2.35327e-14		282.781	-3.1591e-14		285.657	1.33512e-14			282.377	4.50169e-13		282.781	3.52963e-13		286.314	2.73849e-13			2906.2	0.93155	2906.2	0.95195	2906.2	0.95951	2906.2	0.91969	2906.2	0.90782	2906.2	0.91249	2906.2	0.9467	2906.2	0.95152			2906.2	0.60195	2906.2	0.87712	2906.2	0.95254	2906.2
					282.822	2.32539e-14		283.227	-3.21031e-14		286.109	1.48303e-14			282.822	4.52927e-13		283.227	3.53674e-13		286.766	2.72451e-13			2904.27	0.93134	2904.27	0.95085	2904.27	0.95782	2904.27	0.91969	2904.27	0.91346	2904.27	0.91846	2904.27	0.95323	2904.27	0.95857			2904.27	0.60143	2904.27	0.87871	2904.27	0.94652	2904.27
					283.267	2.24451e-14		283.673	-3.17105e-14		286.561	1.4124e-14			283.267	4.56821e-13		283.673	3.54881e-13		287.218	2.69355e-13			2902.34	0.92879	2902.34	0.94956	2902.34	0.95541	2902.34	0.92504	2902.34	0.9191	2902.34	0.92442	2902.34	0.95976	2902.34	0.95857			2902.34	0.60079	2902.34	0.87769	2902.34	0.94056	2902.34
					283.712	2.17263e-14		284.119	-3.20361e-14		287.013	1.57624e-14			283.712	4.60824e-13		284.119	3.55287e-13		287.67	2.68974e-13			2900.41	0.92302	2900.41	0.9484	2900.41	0.954	2900.41	0.92453	2900.41	0.91892	2900.41	0.92453	2900.41	0.95372	2900.41	0.95955			2900.41	0.59717	2900.41	0.87308	2900.41	0.93468	2900.41
					284.158	2.18794e-14		284.565	-3.23678e-14		287.466	1.78336e-14			284.158	4.63023e-13		284.565	3.54754e-13		288.121	2.69942e-13			2898.49	0.91794	2898.49	0.94822	2898.49	0.95505	2898.49	0.92403	2898.49	0.91875	2898.49	0.91875	2898.49	0.95421	2898.49	0.95355			2898.49	0.59513	2898.49	0.86906	2898.49	0.93468	2898.49
					284.603	2.05621e-14		285.011	-3.1567e-14		287.918	1.35905e-14			284.603	4.66553e-13		285.011	3.55328e-13		288.573	2.69e-13			2896.56	0.91635	2896.56	0.94888	2896.56	0.95659	2896.56	0.91829	2896.56	0.91304	2896.56	0.91305	2896.56	0.94828	2896.56	0.94763			2896.56	0.5975	2896.56	0.86932	2896.56	0.93468	2896.56
					285.049	2.01504e-14		285.457	-3.2807e-14		288.37	1.36098e-14			285.049	4.69819e-13		285.457	3.55108e-13		289.026	2.701e-13			2894.63	0.91692	2894.63	0.94984	2894.63	0.95819	2894.63	0.92354	2894.63	0.90751	2894.63	0.9189	2894.63	0.94187	2894.63	0.95454			2894.63	0.60143	2894.63	0.87461	2894.63	0.93468	2894.63
					285.494	2.04964e-14		285.903	-3.36169e-14		288.822	1.41073e-14			285.494	4.72255e-13		285.903	3.55162e-13		289.477	2.74659e-13			2892.7	0.91963	2892.7	0.95027	2892.7	0.96031	2892.7	0.91784	2892.7	0.90191	2892.7	0.91904	2892.7	0.93606	2892.7	0.94865			2892.7	0.60535	2892.7	0.88134	2892.7	0.94032	2892.7
					285.94	2.06353e-14		286.348	-3.44916e-14		289.274	1.18984e-14			285.94	4.76027e-13		286.348	3.54878e-13		289.93	2.74523e-13			2890.77	0.92464	2890.77	0.95103	2890.77	0.96065	2890.77	0.91221	2890.77	0.89637	2890.77	0.91341	2890.77	0.93032	2890.77	0.94283			2890.77	0.60782	2890.77	0.88335	2890.77	0.94007	2890.77
					286.385	2.03898e-14		286.794	-3.51186e-14		289.726	1.17657e-14			286.385	4.79135e-13		286.794	3.54824e-13		290.382	2.74054e-13			2888.84	0.92701	2888.84	0.95411	2888.84	0.95852	2888.84	0.91221	2888.84	0.89637	2888.84	0.90763	2888.84	0.93665	2888.84	0.94283			2888.84	0.60644	2888.84	0.88046	2888.84	0.94567	2888.84
					286.83	2.07893e-14		287.24	-3.66994e-14		290.178	1.29282e-14			286.83	4.82612e-13		287.24	3.54189e-13		290.834	2.74742e-13			2886.91	0.92539	2886.91	0.95737	2886.91	0.95693	2886.91	0.90665	2886.91	0.89091	2886.91	0.90209	2886.91	0.93723	2886.91	0.94387			2886.91	0.60405	2886.91	0.87903	2886.91	0.93983	2886.91
					287.276	2.0365e-14		287.686	-3.64067e-14		290.63	1.45657e-14			287.276	4.86445e-13		287.686	3.53318e-13		291.286	2.75722e-13			2884.99	0.92636	2884.99	0.95844	2884.99	0.95818	2884.99	0.90115	2884.99	0.88551	2884.99	0.89662	2884.99	0.93154	2884.99	0.93815			2884.99	0.60522	2884.99	0.88172	2884.99	0.93406	2884.99
					287.721	1.93177e-14		288.132	-3.66905e-14		291.082	1.59141e-14			287.721	4.89621e-13		288.132	3.52825e-13		291.738	2.76019e-13			2883.06	0.93218	2883.06	0.95895	2883.06	0.96048	2883.06	0.89603	2883.06	0.88011	2883.06	0.90233	2883.06	0.93154	2883.06	0.93815			2883.06	0.60869	2883.06	0.88462	2883.06	0.94539	2883.06
					288.167	1.81464e-14		288.577	-3.70697e-14		291.534	1.07463e-14			288.167	4.92583e-13		288.577	3.52566e-13		292.19	2.75726e-13			2881.13	0.9382	2881.13	0.95929	2881.13	0.96159	2881.13	0.89603	2881.13	0.88011	2881.13	0.89662	2881.13	0.93154	2881.13	0.9449			2881.13	0.61111	2881.13	0.88574	2881.13	0.94539	2881.13
					288.612	1.74222e-14		289.023	-3.6664e-14		291.987	8.74008e-15			288.612	4.95241e-13		289.023	3.52703e-13		292.642	2.75017e-13			2879.2	0.94234	2879.2	0.9587	2879.2	0.96256	2879.2	0.89603	2879.2	0.88011	2879.2	0.89091	2879.2	0.93154	2879.2	0.9449			2879.2	0.61433	2879.2	0.88924	2879.2	0.94512	2879.2
					289.057	1.60764e-14		289.469	-3.69395e-14		292.439	1.04389e-14			289.057	4.98579e-13		289.469	3.52797e-13		293.094	2.75706e-13			2877.27	0.94599	2877.27	0.9588	2877.27	0.96277	2877.27	0.89603	2877.27	0.87471	2877.27	0.8852	2877.27	0.93154	2877.27	0.9449			2877.27	0.6222	2877.27	0.89723	2877.27	0.95034	2877.27
					289.503	1.45801e-14		289.915	-3.63136e-14		292.891	9.76438e-15			289.503	5.01596e-13		289.915	3.52155e-13		293.546	2.74646e-13			2875.34	0.95108	2875.34	0.96262	2875.34	0.96192	2875.34	0.90115	2875.34	0.87471	2875.34	0.8852	2875.34	0.93154	2875.34	0.93815			2875.34	0.63303	2875.34	0.90526	2875.34	0.95583	2875.34
					289.948	1.45252e-14		290.361	-3.58309e-14		293.343	8.26211e-15			289.948	5.04876e-13		290.361	3.51746e-13		293.998	2.73253e-13			2873.42	0.95887	2873.42	0.97066	2873.42	0.96371	2873.42	0.90115	2873.42	0.88011	2873.42	0.89091	2873.42	0.93154	2873.42	0.93815			2873.42	0.64171	2873.42	0.90956	2873.42	0.96133	2873.42
					290.393	1.36076e-14		290.807	-3.51455e-14		293.794	1.1313e-14			290.393	5.08538e-13		290.807	3.50837e-13		294.45	2.70882e-13			2871.49	0.96601	2871.49	0.97753	2871.49	0.96734	2871.49	0.90627	2871.49	0.88551	2871.49	0.89662	2871.49	0.93154	2871.49	0.9449			2871.49	0.64644	2871.49	0.91114	2871.49	0.96133	2871.49
					290.839	1.25194e-14		291.253	-3.5992e-14		294.246	1.16149e-14			290.839	5.11537e-13		291.253	3.50588e-13		294.902	2.70661e-13			2869.56	0.96932	2869.56	0.97892	2869.56	0.9698	2869.56	0.91139	2869.56	0.89091	2869.56	0.90233	2869.56	0.9378	2869.56	0.95165			2869.56	0.64937	2869.56	0.91323	2869.56	0.97275	2869.56
					291.284	1.26047e-14		291.699	-3.62116e-14		294.698	6.82975e-15			291.284	5.1489e-13		291.699	3.47328e-13		295.354	2.68947e-13			2867.63	0.97179	2867.63	0.97795	2867.63	0.97296	2867.63	0.91651	2867.63	0.89631	2867.63	0.90805	2867.63	0.9378	2867.63	0.95165			2867.63	0.65304	2867.63	0.91798	2867.63	0.97275	2867.63
					291.73	1.28592e-14		292.145	-3.72242e-14		295.151	1.13271e-14			291.73	5.18083e-13		292.145	3.45975e-13		295.806	2.69079e-13			2865.7	0.97384	2865.7	0.97859	2865.7	0.97564	2865.7	0.92163	2865.7	0.90171	2865.7	0.91376	2865.7	0.94405	2865.7	0.95165			2865.7	0.65751	2865.7	0.92248	2865.7	0.97231	2865.7
					292.175	1.26722e-14		292.591	-3.69352e-14		295.603	1.08442e-14			292.175	5.21948e-13		292.591	3.45472e-13		296.258	2.68402e-13			2863.77	0.97332	2863.77	0.98082	2863.77	0.97489	2863.77	0.92675	2863.77	0.90711	2863.77	0.91947	2863.77	0.9503	2863.77	0.95165			2863.77	0.66146	2863.77	0.9237	2863.77	0.97781	2863.77
					292.62	1.26835e-14		293.037	-3.7289e-14		296.055	7.29398e-15			292.62	5.25356e-13		293.037	3.44072e-13		296.711	2.69938e-13			2861.84	0.97363	2861.84	0.98407	2861.84	0.97395	2861.84	0.92675	2861.84	0.91251	2861.84	0.92518	2861.84	0.95655	2861.84	0.9584			2861.84	0.66394	2861.84	0.92562	2861.84	0.97781	2861.84
					293.065	1.29468e-14		293.483	-3.92887e-14		296.506	1.07524e-14			293.065	5.28693e-13		293.483	3.41576e-13		297.162	2.6929e-13			2859.92	0.97719	2859.92	0.98722	2859.92	0.97516	2859.92	0.93756	2859.92	0.91807	2859.92	0.93082	2859.92	0.96239	2859.92	0.96425			2859.92	0.66491	2859.92	0.9308	2859.92	0.97781	2859.92
					293.511	1.27634e-14		293.929	-3.92016e-14		296.958	6.18881e-15			293.511	5.3274e-13		293.929	3.39273e-13		297.614	2.6902e-13			2857.99	0.97965	2857.99	0.98656	2857.99	0.97607	2857.99	0.93756	2857.99	0.9235	2857.99	0.93082	2857.99	0.9561	2857.99	0.96425			2857.99	0.66565	2857.99	0.93457	2857.99	0.97781	2857.99
					293.956	1.23236e-14		294.375	-3.92055e-14		297.41	6.49249e-15			293.956	5.36505e-13		294.375	3.37646e-13		298.067	2.61297e-13			2856.06	0.97826	2856.06	0.98319	2856.06	0.97714	2856.06	0.93756	2856.06	0.9235	2856.06	0.93082	2856.06	0.9561	2856.06	0.96425			2856.06	0.6661	2856.06	0.93345	2856.06	0.9833	2856.06
					294.402	1.11657e-14		294.821	-4.0488e-14		297.862	6.74491e-15			294.402	5.39288e-13		294.821	3.35943e-13		298.519	2.60664e-13			2854.13	0.97676	2854.13	0.9829	2854.13	0.97867	2854.13	0.93756	2854.13	0.92893	2854.13	0.93082	2854.13	0.9561	2854.13	0.96425			2854.13	0.66633	2854.13	0.93032	2854.13	0.9833	2854.13
					294.847	1.02538e-14		295.267	-4.14795e-14		298.314	5.33085e-15			294.847	5.4294e-13		295.267	3.33969e-13		298.971	2.58916e-13			2852.2	0.97747	2852.2	0.98419	2852.2	0.97643	2852.2	0.93187	2852.2	0.9233	2852.2	0.92518	2852.2	0.9503	2852.2	0.9584			2852.2	0.66731	2852.2	0.92962	2852.2	0.9833	2852.2
					295.292	9.58747e-15		295.712	-3.97235e-14		298.766	5.86284e-15			295.292	5.4675e-13		295.712	3.31519e-13		299.423	2.57389e-13			2850.27	0.97724	2850.27	0.98252	2850.27	0.97216	2850.27	0.93699	2850.27	0.9233	2850.27	0.92518	2850.27	0.95655	2850.27	0.9584			2850.27	0.66728	2850.27	0.93078	2850.27	0.97781	2850.27
					295.738	8.86198e-15		296.158	-3.97898e-14		299.218	2.47039e-15			295.738	5.50828e-13		296.158	3.29071e-13		299.875	2.56373e-13			2848.35	0.97583	2848.35	0.98046	2848.35	0.97303	2848.35	0.93699	2848.35	0.9233	2848.35	0.92518	2848.35	0.95655	2848.35	0.9584			2848.35	0.66552	2848.35	0.93067	2848.35	0.9833	2848.35
					296.183	7.92113e-15		296.604	-3.99226e-14		299.67	6.50043e-15			296.183	5.54599e-13		296.604	3.29481e-13		300.327	2.60751e-13			2846.42	0.97732	2846.42	0.98214	2846.42	0.97879	2846.42	0.93644	2846.42	0.91774	2846.42	0.92528	2846.42	0.957	2846.42	0.95934			2846.42	0.66413	2846.42	0.9295	2846.42	0.97734	2846.42
					296.629	7.44067e-15		297.05	-3.96082e-14		300.121	6.73453e-15			296.629	5.57427e-13		297.05	3.27168e-13		300.78	2.57696e-13			2844.49	0.98004	2844.49	0.98516	2844.49	0.98353	2844.49	0.93589	2844.49	0.92292	2844.49	0.93103	2844.49	0.95127	2844.49	0.96026			2844.49	0.66372	2844.49	0.92882	2844.49	0.98231	2844.49
					297.074	8.40093e-15		297.496	-3.88221e-14		300.573	-6.8618e-15			297.074	5.60395e-13		297.496	3.24418e-13		301.232	2.56199e-13			2842.56	0.97836	2842.56	0.9845	2842.56	0.98284	2842.56	0.94038	2842.56	0.92273	2842.56	0.93109	2842.56	0.95789	2842.56	0.96117			2842.56	0.6639	2842.56	0.92909	2842.56	0.98182	2842.56
					297.52	8.59223e-15		297.942	-3.96571e-14		301.026	2.3068e-15			297.52	5.63573e-13		297.942	3.22132e-13		301.684	2.53688e-13			2840.63	0.97328	2840.63	0.98025	2840.63	0.97723	2840.63	0.94541	2840.63	0.92803	2840.63	0.9367	2840.63	0.96403	2840.63	0.9678			2840.63	0.66362	2840.63	0.92974	2840.63	0.97598	2840.63
					297.965	8.56183e-15		298.388	-4.06733e-14		301.477	1.85722e-15			297.965	5.67266e-13		298.388	3.20372e-13		302.136	2.5126e-13			2838.7	0.96995	2838.7	0.97716	2838.7	0.97313	2838.7	0.93981	2838.7	0.92781	2838.7	0.93674	2838.7	0.96443	2838.7	0.96867			2838.7	0.66167	2838.7	0.92875	2838.7	0.98134	2838.7
					298.411	8.97674e-15		298.834	-4.102e-14		301.93	1.03467e-15			298.411	5.7055e-13		298.834	3.18246e-13		302.588	2.50217e-13			2836.77	0.969	2836.77	0.97854	2836.77	0.97446	2836.77	0.93981	2836.77	0.92781	2836.77	0.93674	2836.77	0.96443	2836.77	0.96867			2836.77	0.65828	2836.77	0.92503	2836.77	0.97553	2836.77
					298.856	9.02374e-15		299.28	-4.16008e-14		302.382	4.51349e-15			298.856	5.73843e-13		299.28	3.16086e-13		303.04	2.49271e-13			2834.85	0.96637	2834.85	0.98077	2834.85	0.97743	2834.85	0.93981	2834.85	0.92781	2834.85	0.93116	2834.85	0.96443	2834.85	0.96867			2834.85	0.65352	2834.85	0.92081	2834.85	0.98086	2834.85
					299.302	8.83549e-15		299.726	-4.16594e-14		302.834	6.98083e-15			299.302	5.77978e-13		299.726	3.13065e-13		303.492	2.47646e-13			2832.92	0.96155	2832.92	0.97857	2832.92	0.97787	2832.92	0.93428	2832.92	0.92759	2832.92	0.93123	2832.92	0.95876	2832.92	0.96297			2832.92	0.64839	2832.92	0.91864	2832.92	0.98086	2832.92
					299.747	8.66066e-15		300.172	-4.15889e-14		303.286	1.89781e-15			299.747	5.81032e-13		300.172	3.11105e-13		303.944	2.46445e-13			2830.99	0.95801	2830.99	0.97403	2830.99	0.97625	2830.99	0.93376	2830.99	0.92217	2830.99	0.93129	2830.99	0.95315	2830.99	0.96385			2830.99	0.64417	2830.99	0.91694	2830.99	0.97509	2830.99
					300.193	8.18722e-15		300.618	-4.04644e-14		303.738	-1.98692e-16			300.193	5.84315e-13		300.618	3.08924e-13		304.396	2.43164e-13			2829.06	0.95614	2829.06	0.97098	2829.06	0.9746	2829.06	0.93376	2829.06	0.92217	2829.06	0.9368	2829.06	0.95919	2829.06	0.96385			2829.06	0.63911	2829.06	0.91268	2829.06	0.96412	2829.06
					300.638	7.60218e-15		301.064	-4.03251e-14		304.19	2.7695e-15			300.638	5.87329e-13		301.064	3.06104e-13		304.849	2.35873e-13			2827.13	0.95379	2827.13	0.96753	2827.13	0.97181	2827.13	0.92833	2827.13	0.92199	2827.13	0.93135	2827.13	0.95361	2827.13	0.95824			2827.13	0.63249	2827.13	0.9067	2827.13	0.96412	2827.13
					301.083	7.1006e-15		301.51	-4.08631e-14		304.642	1.83647e-15			301.083	5.90295e-13		301.51	3.03486e-13		305.301	2.32971e-13			2825.2	0.95017	2825.2	0.96267	2825.2	0.96646	2825.2	0.92833	2825.2	0.92199	2825.2	0.93135	2825.2	0.95361	2825.2	0.96472			2825.2	0.62682	2825.2	0.90124	2825.2	0.96412	2825.2
					301.529	5.75119e-15		301.955	-4.21922e-14		305.094	3.08937e-15			301.529	5.94924e-13		301.955	3.00497e-13		305.752	2.29521e-13			2823.28	0.94632	2823.28	0.96166	2823.28	0.96299	2823.28	0.92785	2823.28	0.91666	2823.28	0.92052	2823.28	0.9481	2823.28	0.95914			2823.28	0.62352	2823.28	0.8963	2823.28	0.96412	2823.28
					301.975	5.09382e-15		302.401	-4.157e-14		305.546	-2.60164e-15			301.975	5.98167e-13		302.401	2.97314e-13		306.205	2.26987e-13			2821.35	0.94324	2821.35	0.96449	2821.35	0.96509	2821.35	0.92296	2821.35	0.91151	2821.35	0.91508	2821.35	0.9481	2821.35	0.96558			2821.35	0.62196	2821.35	0.89201	2821.35	0.95852	2821.35
					302.421	4.67629e-15		302.847	-4.21224e-14		305.998	-2.63277e-15			302.421	6.01749e-13		302.847	2.94393e-13		306.656	2.25713e-13			2819.42	0.94132	2819.42	0.96477	2819.42	0.96961	2819.42	0.92296	2819.42	0.91666	2819.42	0.91508	2819.42	0.9481	2819.42	0.96558			2819.42	0.62004	2819.42	0.88863	2819.42	0.95328	2819.42
					302.866	4.18472e-15		303.293	-4.1703e-14		306.45	3.3076e-15			302.866	6.04273e-13		303.293	2.91437e-13		307.108	2.28253e-13			2817.49	0.93934	2817.49	0.96271	2817.49	0.9719	2817.49	0.92296	2817.49	0.91666	2817.49	0.91508	2817.49	0.95406	2817.49	0.96558			2817.49	0.6162	2817.49	0.88512	2817.49	0.95328	2817.49
					303.311	3.72763e-15		303.739	-4.11706e-14		306.902	-1.08351e-15			303.311	6.07329e-13		303.739	2.88736e-13		307.56	2.25993e-13			2815.56	0.93527	2815.56	0.96054	2815.56	0.96902	2815.56	0.92296	2815.56	0.91666	2815.56	0.92052	2815.56	0.95406	2815.56	0.96558			2815.56	0.61185	2815.56	0.88189	2815.56	0.95328	2815.56
					303.756	3.11018e-15		304.185	-4.03123e-14		307.354	-1.74124e-15			303.756	6.09976e-13		304.185	2.85403e-13		308.012	2.24065e-13			2813.63	0.93091	2813.63	0.95717	2813.63	0.96289	2813.63	0.92296	2813.63	0.91666	2813.63	0.92052	2813.63	0.95406	2813.63	0.97202			2813.63	0.60861	2813.63	0.88012	2813.63	0.95328	2813.63
					304.202	2.76517e-15		304.63	-4.19174e-14		307.806	4.2156e-15			304.202	6.12391e-13		304.63	2.82595e-13		308.464	2.20619e-13			2811.7	0.92924	2811.7	0.95517	2811.7	0.95951	2811.7	0.92252	2811.7	0.91139	2811.7	0.92065	2811.7	0.94858	2811.7	0.96643			2811.7	0.60627	2811.7	0.87938	2811.7	0.95328	2811.7
					304.647	2.09925e-15		305.076	-4.21744e-14		308.258	-1.03774e-16			304.647	6.15002e-13		305.076	2.79534e-13		308.917	2.17794e-13			2809.78	0.92992	2809.78	0.95663	2809.78	0.95939	2809.78	0.92737	2809.78	0.91139	2809.78	0.92065	2809.78	0.9545	2809.78	0.96643			2809.78	0.60504	2809.78	0.88036	2809.78	0.94777	2809.78
					305.092	1.35582e-15		305.522	-4.30344e-14		308.711	2.01074e-15			305.092	6.18071e-13		305.522	2.76686e-13		309.369	2.13025e-13			2807.85	0.93211	2807.85	0.95818	2807.85	0.95906	2807.85	0.92737	2807.85	0.91651	2807.85	0.92606	2807.85	0.9545	2807.85	0.96643			2807.85	0.60644	2807.85	0.88333	2807.85	0.94777	2807.85
					305.537	5.5329e-16		305.967	-4.32303e-14		309.162	3.66251e-17			305.537	6.20702e-13		305.967	2.73719e-13		309.821	2.10061e-13			2805.92	0.93498	2805.92	0.95803	2805.92	0.95911	2805.92	0.92207	2805.92	0.91636	2805.92	0.92616	2805.92	0.94905	2805.92	0.96091			2805.92	0.61081	2805.92	0.88602	2805.92	0.95298	2805.92
					305.982	3.92809e-16		306.413	-4.37528e-14		309.614	-3.25235e-15			305.982	6.23402e-13		306.413	2.70708e-13		310.273	2.06434e-13			2803.99	0.93702	2803.99	0.95755	2803.99	0.96024	2803.99	0.9269	2803.99	0.91636	2803.99	0.92616	2803.99	0.95495	2803.99	0.96091			2803.99	0.61546	2803.99	0.88738	2803.99	0.95818	2803.99
					306.428	-1.12587e-15		306.859	-4.31961e-14		310.067	-3.97968e-15			306.428	6.25057e-13		306.859	2.68299e-13		310.725	2.04375e-13			2802.06	0.93801	2802.06	0.95778	2802.06	0.96122	2802.06	0.93173	2802.06	0.92145	2802.06	0.92616	2802.06	0.95495	2802.06	0.96091			2802.06	0.61802	2802.06	0.88746	2802.06	0.95785	2802.06
					306.874	-1.75345e-15		307.305	-4.36275e-14		310.519	-1.78946e-15			306.874	6.2818e-13		307.305	2.66144e-13		311.177	2.01363e-13			2800.13	0.93907	2800.13	0.95921	2800.13	0.96302	2800.13	0.93173	2800.13	0.92145	2800.13	0.93154	2800.13	0.96084	2800.13	0.96727			2800.13	0.61972	2800.13	0.8879	2800.13	0.95785	2800.13
					307.319	-1.6976e-15		307.75	-4.44026e-14		310.971	-1.53492e-15			307.319	6.30583e-13		307.75	2.63506e-13		311.63	2.01069e-13			2798.21	0.9408	2798.21	0.96102	2798.21	0.96563	2798.21	0.93655	2798.21	0.92654	2798.21	0.93693	2798.21	0.96084	2798.21	0.97364			2798.21	0.62329	2798.21	0.89221	2798.21	0.96303	2798.21
					307.764	-1.67306e-15		308.196	-4.43895e-14		311.423	-9.37065e-15			307.764	6.34121e-13		308.196	2.61395e-13		312.082	1.98796e-13			2796.28	0.94453	2796.28	0.96226	2796.28	0.96737	2796.28	0.94138	2796.28	0.93164	2796.28	0.93693	2796.28	0.96084	2796.28	0.97364			2796.28	0.62923	2796.28	0.9001	2796.28	0.96821	2796.28
					308.21	-2.36833e-15		308.641	-4.4363e-14		311.875	-3.91282e-16			308.21	6.37766e-13		308.641	2.58666e-13		312.534	1.96998e-13			2794.35	0.95157	2794.35	0.96389	2794.35	0.9695	2794.35	0.94621	2794.35	0.93673	2794.35	0.93693	2794.35	0.96084	2794.35	0.98			2794.35	0.63487	2794.35	0.90668	2794.35	0.97339	2794.35
					308.655	-2.81382e-15		309.088	-4.3919e-14		312.327	-3.58627e-16			308.655	6.40939e-13		309.088	2.56443e-13		312.986	1.94238e-13			2792.42	0.95993	2792.42	0.96822	2792.42	0.97387	2792.42	0.94621	2792.42	0.93673	2792.42	0.93693	2792.42	0.96084	2792.42	0.98			2792.42	0.63829	2792.42	0.90936	2792.42	0.97856	2792.42
					309.101	-3.13484e-15		309.534	-4.35963e-14		312.78	-2.18929e-15			309.101	6.44278e-13		309.534	2.54603e-13		313.439	1.90672e-13			2790.49	0.96608	2790.49	0.97469	2790.49	0.97841	2790.49	0.94563	2790.49	0.92634	2790.49	0.93696	2790.49	0.96124	2790.49	0.97443			2790.49	0.64126	2790.49	0.91053	2790.49	0.97297	2790.49
					309.546	-3.10548e-15		309.98	-4.359e-14		313.232	1.65273e-15			309.546	6.47452e-13		309.98	2.52019e-13		313.891	1.86384e-13			2788.56	0.96862	2788.56	0.97921	2788.56	0.98034	2788.56	0.94083	2788.56	0.9314	2788.56	0.94231	2788.56	0.96124	2788.56	0.98076			2788.56	0.64545	2788.56	0.91246	2788.56	0.97297	2788.56
					309.992	-3.16317e-15		310.426	-4.4066e-14		313.684	-3.8579e-15			309.992	6.50291e-13		310.426	2.49584e-13		314.343	1.82878e-13			2786.63	0.96935	2786.63	0.98101	2786.63	0.98076	2786.63	0.94083	2786.63	0.9314	2786.63	0.94231	2786.63	0.9671	2786.63	0.98076			2786.63	0.64965	2786.63	0.91539	2786.63	0.98327	2786.63
					310.437	-4.26096e-15		310.872	-4.4248e-14		314.136	2.31961e-17			310.437	6.53251e-13		310.872	2.47339e-13		314.796	1.78853e-13			2784.71	0.9701	2784.71	0.98207	2784.71	0.98104	2784.71	0.94029	2784.71	0.93118	2784.71	0.94231	2784.71	0.96747	2784.71	0.97522			2784.71	0.65197	2784.71	0.91873	2784.71	0.9828	2784.71
					310.882	-4.42785e-15		311.318	-4.42164e-14		314.588	-8.52765e-16			310.882	6.56044e-13		311.318	2.44708e-13		315.248	1.76344e-13			2782.78	0.97073	2782.78	0.98256	2782.78	0.98033	2782.78	0.94506	2782.78	0.93621	2782.78	0.94231	2782.78	0.96747	2782.78	0.97522			2782.78	0.65315	2782.78	0.92112	2782.78	0.98792	2782.78
					311.328	-5.20132e-15		311.763	-4.49307e-14		315.04	-2.03303e-15			311.328	6.58595e-13		311.763	2.43227e-13		315.7	1.73564e-13			2780.85	0.97232	2780.85	0.9818	2780.85	0.97846	2780.85	0.94506	2780.85	0.94124	2780.85	0.94231	2780.85	0.96747	2780.85	0.98151			2780.85	0.65508	2780.85	0.92213	2780.85	0.98792	2780.85
					311.772	-6.41179e-15		312.209	-4.37056e-14		315.492	-2.84886e-15			311.772	6.60875e-13		312.209	2.4088e-13		316.152	1.70352e-13			2778.92	0.97565	2778.92	0.9799	2778.92	0.97635	2778.92	0.94506	2778.92	0.94124	2778.92	0.94764	2778.92	0.96747	2778.92	0.98151			2778.92	0.65693	2778.92	0.92317	2778.92	0.99304	2778.92
					312.218	-7.23917e-15		312.656	-4.33838e-14		315.944	-6.35759e-16			312.218	6.63385e-13		312.656	2.3939e-13		316.604	1.68043e-13			2776.99	0.9783	2776.99	0.97832	2776.99	0.97522	2776.99	0.94984	2776.99	0.94628	2776.99	0.94764	2776.99	0.9733	2776.99	0.98151			2776.99	0.65809	2776.99	0.92571	2776.99	0.98743	2776.99
					312.663	-6.54035e-15		313.101	-4.43062e-14		316.396	-3.07868e-15			312.663	6.65505e-13		313.101	2.36998e-13		317.057	1.65813e-13			2775.06	0.97861	2775.06	0.97661	2775.06	0.97482	2775.06	0.9445	2775.06	0.94096	2775.06	0.94761	2775.06	0.96783	2775.06	0.976			2775.06	0.65999	2775.06	0.92806	2775.06	0.99252	2775.06
					313.108	-6.76517e-15		313.547	-4.4432e-14		316.849	-1.01544e-15			313.108	6.67403e-13		313.547	2.35638e-13		317.509	1.62313e-13			2773.14	0.9782	2773.14	0.97537	2773.14	0.97433	2773.14	0.94925	2773.14	0.94096	2773.14	0.94761	2773.14	0.96783	2773.14	0.976			2773.14	0.66235	2773.14	0.92801	2773.14	0.98694	2773.14
					313.553	-6.65401e-15		313.993	-4.49095e-14		317.301	-2.15786e-16			313.553	6.70415e-13		313.993	2.33491e-13		317.961	1.60339e-13			2771.21	0.97924	2771.21	0.97858	2771.21	0.97626	2771.21	0.94925	2771.21	0.94596	2771.21	0.9529	2771.21	0.96783	2771.21	0.976			2771.21	0.66394	2771.21	0.9269	2771.21	0.98694	2771.21
					313.999	-7.2084e-15		314.439	-4.57519e-14		317.752	-6.25443e-15			313.999	6.72566e-13		314.439	2.31186e-13		318.413	1.57993e-13			2769.28	0.98131	2769.28	0.98433	2769.28	0.98098	2769.28	0.94394	2769.28	0.94068	2769.28	0.94758	2769.28	0.96242	2769.28	0.97054			2769.28	0.66423	2769.28	0.92569	2769.28	0.98694	2769.28
					314.444	-7.9508e-15		314.885	-4.56938e-14		318.205	-1.2392e-14			314.444	6.71062e-13		314.885	2.29467e-13		318.866	1.56425e-13			2767.35	0.98292	2767.35	0.98799	2767.35	0.98436	2767.35	0.9387	2767.35	0.9404	2767.35	0.94231	2767.35	0.95707	2767.35	0.96515			2767.35	0.66403	2767.35	0.92491	2767.35	0.98143	2767.35
					314.89	-9.2153e-15		315.331	-4.49538e-14		318.656	-3.04908e-15			314.89	6.72874e-13		315.331	2.27782e-13		319.318	1.53543e-13			2765.42	0.98353	2765.42	0.99024	2765.42	0.98537	2765.42	0.94339	2765.42	0.9404	2765.42	0.94231	2765.42	0.9628	2765.42	0.97134			2765.42	0.66498	2765.42	0.92595	2765.42	0.98646	2765.42
					315.335	-9.67183e-15		315.777	-4.57659e-14		319.108	3.25357e-16			315.335	6.74041e-13		315.777	2.26646e-13		319.77	1.50869e-13			2763.49	0.98104	2763.49	0.98993	2763.49	0.98392	2763.49	0.94339	2763.49	0.94535	2763.49	0.94231	2763.49	0.9628	2763.49	0.97134			2763.49	0.66651	2763.49	0.9288	2763.49	0.98599	2763.49
					315.78	-1.05894e-14		316.223	-4.50573e-14		319.56	-6.37865e-15			315.78	6.76623e-13		316.223	2.25589e-13		320.222	1.49933e-13			2761.56	0.97527	2761.56	0.98606	2761.56	0.97927	2761.56	0.94285	2761.56	0.94013	2761.56	0.93711	2761.56	0.95749	2761.56	0.96597			2761.56	0.66686	2761.56	0.93268	2761.56	0.99149	2761.56
					316.225	-1.35078e-14		316.668	-4.52207e-14		320.012	-8.1791e-15			316.225	6.79079e-13		316.668	2.23433e-13		320.673	1.48315e-13			2759.64	0.97192	2759.64	0.98344	2759.64	0.97592	2759.64	0.94285	2759.64	0.94013	2759.64	0.94231	2759.64	0.95749	2759.64	0.96597			2759.64	0.6656	2759.64	0.93537	2759.64	0.99149	2759.64
					316.671	-1.43114e-14		317.114	-4.68382e-14		320.464	-6.97108e-16			316.671	6.81095e-13		317.114	2.22229e-13		321.126	1.45183e-13			2757.71	0.97352	2757.71	0.98291	2757.71	0.97676	2757.71	0.94285	2757.71	0.93521	2757.71	0.94231	2757.71	0.96318	2757.71	0.96597			2757.71	0.66403	2757.71	0.93419	2757.71	0.98599	2757.71
					317.116	-1.49118e-14		317.56	-4.64917e-14		320.917	-3.98273e-15			317.116	6.83258e-13		317.56	2.20153e-13		321.578	1.43056e-13			2755.78	0.9753	2755.78	0.98149	2755.78	0.97771	2755.78	0.94285	2755.78	0.93521	2755.78	0.94752	2755.78	0.96318	2755.78	0.97212			2755.78	0.66352	2755.78	0.93006	2755.78	0.98054	2755.78
					317.561	-1.56983e-14		318.006	-4.54003e-14		321.369	9.50433e-16			317.561	6.8512e-13		318.006	2.18263e-13		322.029	1.4415e-13			2753.85	0.97405	2753.85	0.98104	2753.85	0.97609	2753.85	0.94809	2753.85	0.9404	2753.85	0.94755	2753.85	0.97427	2753.85	0.97752			2753.85	0.66299	2753.85	0.9266	2753.85	0.98054	2753.85
					318.006	-1.56157e-14		318.452	-4.5614e-14		321.821	-1.0069e-15			318.006	6.8676e-13		318.452	2.16539e-13		322.481	1.4019e-13			2751.92	0.97323	2751.92	0.98335	2751.92	0.97477	2751.92	0.94809	2751.92	0.94535	2751.92	0.94755	2751.92	0.97427	2751.92	0.97752			2751.92	0.66066	2751.92	0.9249	2751.92	0.98054	2751.92
					318.452	-1.29427e-14		318.898	-4.62503e-14		322.273	-3.67598e-15			318.452	6.88534e-13		318.898	2.14973e-13		322.933	1.37298e-13			2749.99	0.97485	2749.99	0.98561	2749.99	0.97602	2749.99	0.94752	2749.99	0.94013	2749.99	0.94752	2749.99	0.96318	2749.99	0.97212			2749.99	0.65737	2749.99	0.92228	2749.99	0.98599	2749.99
					318.897	-1.27508e-14		319.344	-4.37842e-14		322.725	-4.92278e-15			318.897	6.90703e-13		319.344	2.13241e-13		323.385	1.35722e-13			2748.07	0.97453	2748.07	0.985	2748.07	0.97816	2748.07	0.94231	2748.07	0.93496	2748.07	0.94231	2748.07	0.95789	2748.07	0.9729			2748.07	0.65459	2748.07	0.91852	2748.07	0.98599	2748.07
					319.342	-1.15867e-14		319.79	-4.43422e-14		323.177	-3.96258e-15			319.342	6.96669e-13		319.79	2.11463e-13		323.837	1.34236e-13			2746.14	0.9705	2746.14	0.98248	2746.14	0.97942	2746.14	0.94695	2746.14	0.93986	2746.14	0.94231	2746.14	0.96356	2746.14	0.97902			2746.14	0.6526	2746.14	0.91626	2746.14	0.99099	2746.14
					319.788	-1.12795e-14		320.236	-4.49144e-14		323.63	-7.59248e-15			319.788	6.98943e-13		320.236	2.09557e-13		324.289	1.29859e-13			2744.21	0.96686	2744.21	0.98024	2744.21	0.97957	2744.21	0.93716	2744.21	0.92986	2744.21	0.93716	2744.21	0.9583	2744.21	0.96758			2744.21	0.65168	2744.21	0.91614	2744.21	0.98552	2744.21
					320.233	-1.2049e-14		320.682	-4.49338e-14		324.082	-3.59113e-15			320.233	7.02026e-13		320.682	2.07163e-13		324.741	1.28924e-13			2742.28	0.96628	2742.28	0.97875	2742.28	0.97846	2742.28	0.93716	2742.28	0.92986	2742.28	0.93201	2742.28	0.96393	2742.28	0.97367			2742.28	0.65096	2742.28	0.91699	2742.28	0.98552	2742.28
					320.678	-1.19789e-14		321.128	-4.36989e-14		324.534	8.84506e-16			320.678	7.03778e-13		321.128	2.04841e-13		325.193	1.27269e-13			2740.35	0.9675	2740.35	0.97734	2740.35	0.97627	2740.35	0.93716	2740.35	0.93472	2740.35	0.93201	2740.35	0.96393	2740.35	0.97367			2740.35	0.64869	2740.35	0.91632	2740.35	0.9801	2740.35
					321.123	-1.22069e-14		321.574	-4.57755e-14		324.986	2.65352e-15			321.123	7.05766e-13		321.574	2.02847e-13		325.645	1.24664e-13			2738.42	0.96725	2738.42	0.97545	2738.42	0.9739	2738.42	0.93716	2738.42	0.93472	2738.42	0.93716	2738.42	0.96393	2738.42	0.97367			2738.42	0.64554	2738.42	0.91343	2738.42	0.9801	2738.42
					321.568	-1.37141e-14		322.02	-4.64238e-14		325.439	-4.42864e-15			321.568	7.08039e-13		322.02	2.00992e-13		326.098	1.2136e-13			2736.49	0.96334	2736.49	0.97356	2736.49	0.97275	2736.49	0.94231	2736.49	0.93986	2736.49	0.94231	2736.49	0.96923	2736.49	0.97902			2736.49	0.64279	2736.49	0.91095	2736.49	0.9801	2736.49
					322.014	-1.36601e-14		322.466	-4.64976e-14		325.891	-3.11684e-15			322.014	7.10411e-13		322.466	1.99371e-13		326.55	1.18102e-13			2734.57	0.95645	2734.57	0.97098	2734.57	0.97176	2734.57	0.94178	2734.57	0.93472	2734.57	0.93716	2734.57	0.96393	2734.57	0.97367			2734.57	0.6395	2734.57	0.9093	2734.57	0.9801	2734.57
					322.459	-1.27893e-14		322.912	-4.66771e-14		326.343	-9.53027e-15			322.459	7.12839e-13		322.912	1.9727e-13		327.002	1.14046e-13			2732.64	0.94897	2732.64	0.96648	2732.64	0.96891	2732.64	0.94178	2732.64	0.93472	2732.64	0.93716	2732.64	0.9583	2732.64	0.97367			2732.64	0.63487	2732.64	0.90649	2732.64	0.96982	2732.64
					322.904	-1.22858e-14		323.358	-4.65126e-14		326.796	-3.46752e-15			322.904	7.14895e-13		323.358	1.95297e-13		327.454	1.11747e-13			2730.71	0.94244	2730.71	0.96157	2730.71	0.96568	2730.71	0.93666	2730.71	0.93449	2730.71	0.93207	2730.71	0.95309	2730.71	0.97443			2730.71	0.62887	2730.71	0.90135	2730.71	0.95966	2730.71
					323.35	-1.21136e-14		323.804	-4.6622e-14		327.248	-3.3604e-15			323.35	7.16374e-13		323.804	1.93408e-13		327.906	1.09713e-13			2728.78	0.93633	2728.78	0.9569	2728.78	0.96385	2728.78	0.93666	2728.78	0.92964	2728.78	0.93207	2728.78	0.95869	2728.78	0.96838			2728.78	0.62071	2728.78	0.89357	2728.78	0.95476	2728.78
					323.795	-1.06616e-14		324.25	-4.59516e-14		327.7	-5.71481e-15			323.795	7.18018e-13		324.25	1.91822e-13		328.358	1.09049e-13			2726.85	0.92929	2726.85	0.95195	2726.85	0.96198	2726.85	0.93666	2726.85	0.92964	2726.85	0.93207	2726.85	0.95309	2726.85	0.96838			2726.85	0.61094	2726.85	0.88402	2726.85	0.94986	2726.85
					324.241	-1.13208e-14		324.696	-4.60377e-14		328.152	-9.72439e-15			324.241	7.19153e-13		324.696	1.89712e-13		328.81	1.07114e-13			2724.92	0.9216	2724.92	0.94832	2724.92	0.95908	2724.92	0.93207	2724.92	0.9248	2724.92	0.93207	2724.92	0.95309	2724.92	0.96838			2724.92	0.60174	2724.92	0.87366	2724.92	0.93986	2724.92
					324.686	-1.18693e-14		325.142	-4.63492e-14		328.604	-5.78837e-15			324.686	7.206e-13		325.142	1.88022e-13		329.262	1.0422e-13			2723	0.91515	2723	0.9464	2723	0.95669	2723	0.93207	2723	0.9248	2723	0.93207	2723	0.95309	2723	0.97443			2723	0.59385	2723	0.8649	2723	0.93499	2723
					325.131	-1.32196e-14		325.588	-4.74883e-14		329.057	-5.88024e-15			325.131	7.2229e-13		325.588	1.86502e-13		329.714	9.88711e-14			2721.07	0.91117	2721.07	0.94475	2721.07	0.95605	2721.07	0.92748	2721.07	0.9248	2721.07	0.93207	2721.07	0.95869	2721.07	0.97443			2721.07	0.58694	2721.07	0.86128	2721.07	0.93012	2721.07
					325.576	-1.42437e-14		326.034	-4.67209e-14		329.509	-7.41668e-15			325.576	7.2436e-13		326.034	1.84883e-13		330.166	9.61687e-14			2719.14	0.91099	2719.14	0.94347	2719.14	0.95679	2719.14	0.92289	2719.14	0.9248	2719.14	0.92695	2719.14	0.95869	2719.14	0.96838			2719.14	0.58162	2719.14	0.86152	2719.14	0.93012	2719.14
					326.022	-1.61698e-14		326.48	-4.76396e-14		329.961	-5.3452e-15			326.022	7.26455e-13		326.48	1.83228e-13		330.618	9.37193e-14			2717.21	0.91419	2717.21	0.94346	2717.21	0.95839	2717.21	0.92289	2717.21	0.9248	2717.21	0.92695	2717.21	0.95869	2717.21	0.96838			2717.21	0.57939	2717.21	0.86174	2717.21	0.92512	2717.21
					326.467	-1.63252e-14		326.926	-4.71861e-14		330.413	-3.59663e-15			326.467	7.28108e-13		326.926	1.81124e-13		331.07	9.06105e-14			2715.28	0.91568	2715.28	0.94486	2715.28	0.95985	2715.28	0.92246	2715.28	0.91499	2715.28	0.92194	2715.28	0.95351	2715.28	0.96916			2715.28	0.5802	2715.28	0.86115	2715.28	0.92512	2715.28
					326.912	-1.78012e-14		327.372	-4.66119e-14		330.866	-7.34861e-15			326.912	7.29902e-13		327.372	1.79508e-13		331.522	9.05102e-14			2713.35	0.91353	2713.35	0.94665	2713.35	0.95998	2713.35	0.92246	2713.35	0.91499	2713.35	0.91684	2713.35	0.95351	2713.35	0.96916			2713.35	0.58187	2713.35	0.86094	2713.35	0.92996	2713.35
					327.358	-1.79817e-14		327.818	-4.69693e-14		331.318	-5.52436e-15			327.358	7.31936e-13		327.818	1.78314e-13		331.974	9.13201e-14			2711.42	0.91252	2711.42	0.94746	2711.42	0.95876	2711.42	0.92246	2711.42	0.91499	2711.42	0.92194	2711.42	0.95909	2711.42	0.96916			2711.42	0.58335	2711.42	0.8621	2711.42	0.93499	2711.42
					327.803	-1.70941e-14		328.264	-4.74054e-14		331.77	-7.92517e-15			327.803	7.32645e-13		328.264	1.76402e-13		332.427	8.91396e-14			2709.5	0.91443	2709.5	0.94758	2709.5	0.95785	2709.5	0.92703	2709.5	0.91499	2709.5	0.92703	2709.5	0.95909	2709.5	0.97518			2709.5	0.58442	2709.5	0.86405	2709.5	0.93499	2709.5
					328.248	-1.7121e-14		328.71	-4.77943e-14		332.222	-5.92907e-15			328.248	7.34708e-13		328.71	1.7486e-13		332.879	8.68062e-14			2707.57	0.91693	2707.57	0.94967	2707.57	0.96003	2707.57	0.9316	2707.57	0.9198	2707.57	0.93212	2707.57	0.95909	2707.57	0.97518			2707.57	0.58415	2707.57	0.86517	2707.57	0.93499	2707.57
					328.694	-1.77696e-14		329.156	-4.76467e-14		332.673	-7.80308e-15			328.694	7.3716e-13		329.156	1.72656e-13		333.331	8.57754e-14			2705.64	0.91999	2705.64	0.95402	2705.64	0.96552	2705.64	0.92659	2705.64	0.91965	2705.64	0.92711	2705.64	0.95393	2705.64	0.96994			2705.64	0.58389	2705.64	0.86579	2705.64	0.93986	2705.64
					329.139	-1.70434e-14		329.602	-4.76959e-14		333.126	-7.25339e-15			329.139	7.40222e-13		329.602	1.70611e-13		333.783	8.24578e-14			2703.71	0.9242	2703.71	0.95564	2703.71	0.96857	2703.71	0.92163	2703.71	0.91949	2703.71	0.92719	2703.71	0.94883	2703.71	0.96475			2703.71	0.58668	2703.71	0.86765	2703.71	0.93986	2703.71
					329.584	-1.91471e-14		330.048	-4.72934e-14		333.578	-5.5564e-15			329.584	7.43046e-13		330.048	1.68905e-13		334.235	8.02716e-14			2701.78	0.92783	2701.78	0.95322	2701.78	0.96561	2701.78	0.92615	2701.78	0.91949	2701.78	0.92719	2701.78	0.94883	2701.78	0.96475			2701.78	0.59341	2701.78	0.87203	2701.78	0.93965	2701.78
					330.029	-2.02287e-14		330.493	-4.76326e-14		334.029	-3.61708e-15			330.029	7.46364e-13		330.493	1.67287e-13		334.687	7.83643e-14			2699.85	0.93022	2699.85	0.95211	2699.85	0.96162	2699.85	0.92615	2699.85	0.92426	2699.85	0.92719	2699.85	0.95435	2699.85	0.97071			2699.85	0.60282	2699.85	0.8795	2699.85	0.94449	2699.85
					330.474	-2.04242e-14		330.939	-4.63551e-14		334.481	-5.12818e-15			330.474	7.48406e-13		330.939	1.65931e-13		335.14	7.67055e-14			2697.93	0.93305	2697.93	0.95524	2697.93	0.96136	2697.93	0.93067	2697.93	0.92902	2697.93	0.93223	2697.93	0.95986	2697.93	0.97071			2697.93	0.61261	2697.93	0.88683	2697.93	0.95418	2697.93
					330.92	-2.11321e-14		331.385	-4.67787e-14		334.933	-7.06538e-15			330.92	7.51053e-13		331.385	1.64554e-13		335.592	7.48095e-14			2696	0.93722	2696	0.96054	2696	0.96393	2696	0.93021	2696	0.92408	2696	0.93229	2696	0.95476	2696	0.96555			2696	0.6202	2696	0.89185	2696	0.95902	2696
					331.365	-2.13973e-14		331.831	-4.64536e-14		335.385	1.54316e-15			331.365	7.53911e-13		331.831	1.63731e-13		336.044	7.3638e-14			2694.07	0.94233	2694.07	0.96502	2694.07	0.96772	2694.07	0.93471	2694.07	0.92882	2694.07	0.9373	2694.07	0.95476	2694.07	0.96555			2694.07	0.62509	2694.07	0.89792	2694.07	0.95871	2694.07
					331.81	-2.02095e-14		332.276	-4.67672e-14		335.837	-3.97815e-15			331.81	7.56658e-13		332.276	1.61857e-13		336.496	7.20538e-14			2692.14	0.94883	2692.14	0.96826	2692.14	0.97174	2692.14	0.9392	2692.14	0.93356	2692.14	0.9373	2692.14	0.96024	2692.14	0.97147			2692.14	0.63025	2692.14	0.90466	2692.14	0.95841	2692.14
					332.256	-2.10498e-14		332.722	-4.61771e-14		336.289	-5.3455e-15			332.256	7.59398e-13		332.722	1.60096e-13		336.948	7.00627e-14			2690.21	0.95627	2690.21	0.97162	2690.21	0.97477	2690.21	0.9392	2690.21	0.9383	2690.21	0.9373	2690.21	0.96024	2690.21	0.97147			2690.21	0.63836	2690.21	0.90963	2690.21	0.96799	2690.21
					332.701	-2.10373e-14		333.168	-4.71162e-14		336.741	-4.63466e-15			332.701	7.63346e-13		333.168	1.58787e-13		337.401	6.73451e-14			2688.28	0.96175	2688.28	0.974	2688.28	0.97554	2688.28	0.94369	2688.28	0.94304	2688.28	0.94231	2688.28	0.96024	2688.28	0.97147			2688.28	0.64691	2688.28	0.91434	2688.28	0.97798	2688.28
					333.146	-2.11944e-14		333.615	-4.69532e-14		337.193	-6.26633e-15			333.146	7.6616e-13		333.615	1.5693e-13		337.853	6.78254e-14			2686.35	0.96486	2686.35	0.97437	2686.35	0.97422	2686.35	0.94819	2686.35	0.94304	2686.35	0.94231	2686.35	0.96573	2686.35	0.97147			2686.35	0.65198	2686.35	0.91816	2686.35	0.9828	2686.35
					333.592	-2.1018e-14		334.06	-4.83834e-14		337.645	-4.26138e-15			333.592	7.68867e-13		334.06	1.55857e-13		338.305	6.62518e-14			2684.43	0.96829	2684.43	0.976	2684.43	0.9741	2684.43	0.94819	2684.43	0.94777	2684.43	0.94732	2684.43	0.96573	2684.43	0.97147			2684.43	0.65471	2684.43	0.91982	2684.43	0.98237	2684.43
					334.037	-2.11325e-14		334.506	-4.79009e-14		338.098	-4.83396e-15			334.037	7.712e-13		334.506	1.5511e-13		338.757	6.25582e-14			2682.5	0.97205	2682.5	0.97964	2682.5	0.9763	2682.5	0.94317	2682.5	0.94276	2682.5	0.94231	2682.5	0.96608	2682.5	0.96633			2682.5	0.65765	2682.5	0.92159	2682.5	0.98193	2682.5
					334.482	-2.15997e-14		334.952	-4.82541e-14		338.55	-3.71383e-15			334.482	7.73615e-13		334.952	1.53652e-13		339.209	5.91205e-14			2680.57	0.97418	2680.57	0.98127	2680.57	0.97841	2680.57	0.9387	2680.57	0.94276	2680.57	0.94231	2680.57	0.96608	2680.57	0.96633			2680.57	0.66128	2680.57	0.92561	2680.57	0.98193	2680.57
					334.928	-2.23321e-14		335.398	-4.78752e-14		339.002	-6.62343e-15			334.928	7.74808e-13		335.398	1.52462e-13		339.661	5.77296e-14			2678.64	0.97525	2678.64	0.98097	2678.64	0.97939	2678.64	0.9387	2678.64	0.94276	2678.64	0.94231	2678.64	0.96608	2678.64	0.97222			2678.64	0.66595	2678.64	0.93102	2678.64	0.9867	2678.64
					335.373	-2.19592e-14		335.844	-4.89915e-14		339.454	-8.27311e-15			335.373	7.7628e-13		335.844	1.51271e-13		340.114	5.47628e-14			2676.71	0.97636	2676.71	0.98199	2676.71	0.97933	2676.71	0.94819	2676.71	0.94777	2676.71	0.95234	2676.71	0.97122	2676.71	0.97739			2676.71	0.67021	2676.71	0.93535	2676.71	0.9867	2676.71
					335.818	-2.35892e-14		336.29	-4.8845e-14		339.906	-4.62581e-15			335.818	7.78428e-13		336.29	1.50425e-13		340.566	5.36343e-14			2674.78	0.97798	2674.78	0.98469	2674.78	0.98019	2674.78	0.94764	2674.78	0.94276	2674.78	0.95228	2674.78	0.96608	2674.78	0.97811			2674.78	0.67196	2674.78	0.93782	2674.78	0.9867	2674.78
					336.263	-2.42093e-14		336.736	-4.8392e-14		340.358	-7.83055e-15			336.263	7.79253e-13		336.736	1.48951e-13		341.018	5.43636e-14			2672.85	0.9805	2672.85	0.98779	2672.85	0.98238	2672.85	0.94265	2672.85	0.94249	2672.85	0.94727	2672.85	0.961	2672.85	0.97297			2672.85	0.67189	2672.85	0.9381	2672.85	0.99147	2672.85
					336.709	-2.45229e-14		337.183	-4.90311e-14		340.81	-6.25107e-15			336.709	7.81948e-13		337.183	1.47534e-13		341.471	5.54353e-14			2670.93	0.98284	2670.93	0.99012	2670.93	0.98224	2670.93	0.9471	2670.93	0.94249	2670.93	0.94231	2670.93	0.96642	2670.93	0.97297			2670.93	0.67153	2670.93	0.93603	2670.93	0.99623	2670.93
					337.154	-2.48312e-14		337.629	-4.90673e-14		341.262	-3.58229e-15			337.154	7.81784e-13		337.629	1.46781e-13		341.923	5.40769e-14			2669	0.98423	2669	0.99113	2669	0.98156	2669	0.95155	2669	0.94718	2669	0.94231	2669	0.96642	2669	0.97297			2669	0.67131	2669	0.93417	2669	1.001	2669
					337.599	-2.46901e-14		338.075	-4.86912e-14		341.714	-7.83726e-15			337.599	7.84242e-13		338.075	1.45848e-13		342.374	5.15957e-14			2667.07	0.98589	2667.07	0.99095	2667.07	0.98495	2667.07	0.95155	2667.07	0.94718	2667.07	0.94231	2667.07	0.96642	2667.07	0.9671			2667.07	0.67261	2667.07	0.93483	2667.07	1.001	2667.07
					338.045	-2.51142e-14		338.521	-4.79333e-14		342.166	-6.18301e-15			338.045	7.86828e-13		338.521	1.45318e-13		342.826	4.92434e-14			2665.14	0.98915	2665.14	0.99043	2665.14	0.98934	2665.14	0.94656	2665.14	0.94222	2665.14	0.93738	2665.14	0.96136	2665.14	0.96204			2665.14	0.67588	2665.14	0.93721	2665.14	1.001	2665.14
					338.49	-2.52558e-14		338.967	-4.86025e-14		342.618	-8.21145e-15			338.49	7.88829e-13		338.967	1.44557e-13		343.279	4.81907e-14			2663.21	0.99297	2663.21	0.99068	2663.21	0.98939	2663.21	0.94656	2663.21	0.94688	2663.21	0.94231	2663.21	0.96136	2663.21	0.96787			2663.21	0.67752	2663.21	0.93849	2663.21	1.00577	2663.21
					338.935	-2.66282e-14		339.412	-4.8106e-14		343.07	-1.29633e-14			338.935	7.91858e-13		339.412	1.43861e-13		343.731	4.67166e-14			2661.28	0.99437	2661.28	0.99123	2661.28	0.98669	2661.28	0.95099	2661.28	0.94688	2661.28	0.94231	2661.28	0.96136	2661.28	0.9737			2661.28	0.67607	2661.28	0.93737	2661.28	1.00047	2661.28
					339.38	-2.63109e-14		339.858	-4.8214e-14		343.522	-9.33708e-15			339.38	7.94123e-13		339.858	1.42877e-13		344.184	4.61652e-14			2659.36	0.99333	2659.36	0.99174	2659.36	0.98611	2659.36	0.95099	2659.36	0.94688	2659.36	0.94231	2659.36	0.96677	2659.36	0.9737			2659.36	0.67496	2659.36	0.93628	2659.36	1.00047	2659.36
					339.825	-2.71004e-14		340.304	-4.82601e-14		343.974	-6.24649e-15			339.825	7.97094e-13		340.304	1.42493e-13		344.636	4.47423e-14			2657.43	0.99267	2657.43	0.99268	2657.43	0.98789	2657.43	0.95541	2657.43	0.94688	2657.43	0.94231	2657.43	0.96677	2657.43	0.9737			2657.43	0.67628	2657.43	0.93775	2657.43	1.00047	2657.43
					340.27	-2.57625e-14		340.749	-4.81964e-14		344.427	-8.31431e-15			340.27	8.00796e-13		340.749	1.4145e-13		345.088	4.37479e-14			2655.5	0.99302	2655.5	0.99336	2655.5	0.98892	2655.5	0.95043	2655.5	0.94659	2655.5	0.9374	2655.5	0.9671	2655.5	0.96863			2655.5	0.67902	2655.5	0.94107	2655.5	0.99995	2655.5
					340.715	-2.53874e-14		341.195	-4.84078e-14		344.879	-6.40551e-15			340.715	8.02427e-13		341.195	1.40407e-13		345.54	4.18708e-14			2653.57	0.99191	2653.57	0.99333	2653.57	0.98703	2653.57	0.95043	2653.57	0.94659	2653.57	0.9374	2653.57	0.9671	2653.57	0.96863			2653.57	0.68079	2653.57	0.94358	2653.57	0.99995	2653.57
					341.161	-2.38896e-14		341.641	-4.87956e-14		345.331	-1.02393e-14			341.161	8.05628e-13		341.641	1.39734e-13		345.993	4.05849e-14			2651.64	0.98829	2651.64	0.99181	2651.64	0.98284	2651.64	0.95043	2651.64	0.94659	2651.64	0.94231	2651.64	0.9671	2651.64	0.96863			2651.64	0.68102	2651.64	0.94388	2651.64	0.99944	2651.64
					341.606	-2.43372e-14		342.087	-4.93551e-14		345.783	-1.35307e-14			341.606	8.07095e-13		342.087	1.40181e-13		346.445	3.95012e-14			2649.71	0.9868	2649.71	0.98866	2649.71	0.97964	2649.71	0.95043	2649.71	0.94195	2649.71	0.94722	2649.71	0.9671	2649.71	0.96863			2649.71	0.68195	2649.71	0.9439	2649.71	0.99944	2649.71
					342.051	-2.36104e-14		342.534	-4.92973e-14		346.235	-7.67641e-15			342.051	8.11494e-13		342.534	1.39415e-13		346.897	3.89043e-14			2647.78	0.99017	2647.78	0.98803	2647.78	0.97936	2647.78	0.95483	2647.78	0.94195	2647.78	0.94722	2647.78	0.9671	2647.78	0.96863			2647.78	0.68412	2647.78	0.94551	2647.78	1.00467	2647.78
					342.497	-2.47889e-14		342.979	-4.89084e-14		346.687	-3.35979e-15			342.497	8.13302e-13		342.979	1.38751e-13		347.35	3.74342e-14			2645.86	0.99243	2645.86	0.99132	2645.86	0.98052	2645.86	0.95483	2645.86	0.94195	2645.86	0.95213	2645.86	0.9671	2645.86	0.96863			2645.86	0.68554	2645.86	0.94649	2645.86	1.00467	2645.86
					342.942	-2.51094e-14		343.426	-4.88216e-14		347.14	-6.809e-15			342.942	8.14866e-13		343.426	1.38183e-13		347.802	3.69054e-14			2643.93	0.99133	2643.93	0.99398	2643.93	0.98218	2643.93	0.94989	2643.93	0.93707	2643.93	0.94719	2643.93	0.96209	2643.93	0.96938			2643.93	0.68594	2643.93	0.94532	2643.93	0.99944	2643.93
					343.388	-2.54599e-14		343.872	-4.88257e-14		347.592	-5.63118e-15			343.388	8.17118e-13		343.872	1.37383e-13		348.255	3.58033e-14			2642	0.99362	2642	0.99493	2642	0.98541	2642	0.95426	2642	0.94169	2642	0.94231	2642	0.95675	2642	0.96938			2642	0.68675	2642	0.94473	2642	0.99944	2642
					343.833	-2.52831e-14		344.318	-4.81785e-14		348.044	-7.26712e-15			343.833	8.18307e-13		344.318	1.36295e-13		348.707	3.5508e-14			2640.07	0.99894	2640.07	0.99565	2640.07	0.98856	2640.07	0.95426	2640.07	0.94169	2640.07	0.94231	2640.07	0.95675	2640.07	0.97515			2640.07	0.68775	2640.07	0.94601	2640.07	0.99426	2640.07
					344.278	-2.56897e-14		344.764	-4.75925e-14		348.496	-8.34789e-15			344.278	8.19874e-13		344.764	1.36299e-13		349.159	3.48892e-14			2638.14	1.00035	2638.14	0.9963	2638.14	0.98879	2638.14	0.95426	2638.14	0.9463	2638.14	0.94719	2638.14	0.96209	2638.14	0.97515			2638.14	0.68788	2638.14	0.94748	2638.14	0.99426	2638.14
					344.724	-2.42498e-14		345.209	-4.826e-14		348.948	-7.67214e-15			344.724	8.21933e-13		345.209	1.35466e-13		349.611	3.47621e-14			2636.21	0.99875	2636.21	0.99741	2636.21	0.9884	2636.21	0.95426	2636.21	0.94169	2636.21	0.94719	2636.21	0.96209	2636.21	0.97515			2636.21	0.68763	2636.21	0.9486	2636.21	0.99893	2636.21
					345.169	-2.4226e-14		345.655	-4.85067e-14		349.401	-6.78336e-15			345.169	8.23691e-13		345.655	1.34919e-13		350.063	3.34046e-14			2634.29	0.99778	2634.29	0.99693	2634.29	0.9891	2634.29	0.95426	2634.29	0.94169	2634.29	0.94719	2634.29	0.96744	2634.29	0.97515			2634.29	0.68817	2634.29	0.94984	2634.29	1.00413	2634.29
					345.614	-2.37801e-14		346.101	-4.95313e-14		349.853	-7.19143e-15			345.614	8.23633e-13		346.101	1.34144e-13		350.516	3.23864e-14			2632.36	0.99734	2632.36	0.99265	2632.36	0.98838	2632.36	0.94935	2632.36	0.94142	2632.36	0.94231	2632.36	0.96245	2632.36	0.97013			2632.36	0.68916	2632.36	0.95025	2632.36	1.00413	2632.36
					346.059	-2.38238e-14		346.547	-5.03069e-14		350.305	-8.36925e-15			346.059	8.2554e-13		346.547	1.33235e-13		350.968	3.01417e-14			2630.43	0.99678	2630.43	0.98829	2630.43	0.9855	2630.43	0.94935	2630.43	0.94142	2630.43	0.94717	2630.43	0.96777	2630.43	0.97587			2630.43	0.68937	2630.43	0.94985	2630.43	1.00359	2630.43
					346.504	-2.41191e-14		346.993	-5.0855e-14		350.757	-6.16347e-15			346.504	8.27513e-13		346.993	1.31461e-13		351.421	2.89875e-14			2628.5	0.99557	2628.5	0.98739	2628.5	0.98236	2628.5	0.94935	2628.5	0.94142	2628.5	0.94717	2628.5	0.96777	2628.5	0.97587			2628.5	0.6893	2628.5	0.95034	2628.5	1.00359	2628.5
					346.949	-2.46104e-14		347.439	-5.06193e-14		351.209	-2.64528e-15			346.949	8.29405e-13		347.439	1.31482e-13		351.873	2.83279e-14			2626.57	0.99405	2626.57	0.98814	2626.57	0.98127	2626.57	0.94935	2626.57	0.94142	2626.57	0.94717	2626.57	0.96777	2626.57	0.97587			2626.57	0.68937	2626.57	0.9504	2626.57	1.00359	2626.57
					347.394	-2.60054e-14		347.885	-5.07194e-14		351.661	-7.28391e-15			347.394	8.31983e-13		347.885	1.30248e-13		352.326	2.69871e-14			2624.64	0.99353	2624.64	0.98932	2624.64	0.98262	2624.64	0.9537	2624.64	0.94602	2624.64	0.94717	2624.64	0.96777	2624.64	0.97587			2624.64	0.68891	2624.64	0.9494	2624.64	1.00359	2624.64
					347.84	-2.59015e-14		348.331	-4.87517e-14		352.114	-7.81071e-15			347.84	8.3454e-13		348.331	1.29233e-13		352.778	2.66024e-14			2622.71	0.99358	2622.71	0.99131	2622.71	0.98499	2622.71	0.94881	2622.71	0.94573	2622.71	0.94231	2622.71	0.9628	2622.71	0.97086			2622.71	0.68739	2622.71	0.95012	2622.71	1.00826	2622.71
					348.285	-2.57445e-14		348.776	-4.86269e-14		352.566	-1.04966e-14			348.285	8.35851e-13		348.776	1.28629e-13		353.23	2.57825e-14			2620.79	0.99381	2620.79	0.9928	2620.79	0.98725	2620.79	0.94881	2620.79	0.94573	2620.79	0.94231	2620.79	0.9628	2620.79	0.97086			2620.79	0.68576	2620.79	0.95099	2620.79	1.00826	2620.79
					348.73	-2.53571e-14		349.221	-4.94183e-14		353.018	-1.07807e-14			348.73	8.35572e-13		349.221	1.28132e-13		353.682	2.47892e-14			2618.86	0.99581	2618.86	0.99489	2618.86	0.98899	2618.86	0.95314	2618.86	0.94116	2618.86	0.94714	2618.86	0.9628	2618.86	0.97657			2618.86	0.68611	2618.86	0.94862	2618.86	1.00306	2618.86
					349.175	-2.53108e-14		349.667	-4.95311e-14		353.471	-8.76877e-15			349.175	8.37955e-13		349.667	1.27082e-13		354.134	2.23622e-14			2616.93	0.99798	2616.93	0.99847	2616.93	0.9902	2616.93	0.95805	2616.93	0.95061	2616.93	0.95203	2616.93	0.96777	2616.93	0.98161			2616.93	0.6872	2616.93	0.94579	2616.93	1.00254	2616.93
					349.621	-2.39386e-14		350.113	-4.92635e-14		353.923	-7.63857e-15			349.621	8.39446e-13		350.113	1.26276e-13		354.586	2.1964e-14			2615	0.99604	2615	0.99941	2615	0.98968	2615	0.96241	2615	0.9552	2615	0.95203	2615	0.96777	2615	0.98161			2615	0.6859	2615	0.9462	2615	1.00254	2615
					350.066	-2.49321e-14		350.559	-4.98794e-14		354.374	-8.26334e-15			350.066	8.41809e-13		350.559	1.25277e-13		355.038	2.15331e-14			2613.07	0.99141	2613.07	0.99641	2613.07	0.98687	2613.07	0.95747	2613.07	0.95487	2613.07	0.94714	2613.07	0.9628	2613.07	0.97086			2613.07	0.68342	2613.07	0.94789	2613.07	1.00254	2613.07
					350.512	-2.88338e-14		351.005	-4.88851e-14		354.826	-7.55036e-15			350.512	8.46426e-13		351.005	1.24917e-13		355.491	2.23798e-14			2611.14	0.98896	2611.14	0.99363	2611.14	0.98446	2611.14	0.95747	2611.14	0.9503	2611.14	0.94714	2611.14	0.9628	2611.14	0.97086			2611.14	0.68274	2611.14	0.94746	2611.14	0.99743	2611.14
					350.957	-2.88888e-14		351.451	-4.73265e-14		355.279	-6.57276e-15			350.957	8.49283e-13		351.451	1.24516e-13		355.943	2.21575e-14			2609.22	0.99025	2609.22	0.99396	2609.22	0.9851	2609.22	0.95747	2609.22	0.9503	2609.22	0.95198	2609.22	0.9628	2609.22	0.97086			2609.22	0.68385	2609.22	0.94519	2609.22	0.99743	2609.22
					351.402	-2.91159e-14		351.896	-4.75783e-14		355.731	-8.18521e-15			351.402	8.52597e-13		351.896	1.24548e-13		356.395	2.53986e-14			2607.29	0.99275	2607.29	0.99648	2607.29	0.98686	2607.29	0.95259	2607.29	0.94545	2607.29	0.94712	2607.29	0.96316	2607.29	0.96591			2607.29	0.68505	2607.29	0.9446	2607.29	0.99743	2607.29
					351.848	-2.86909e-14		352.343	-4.75096e-14		356.184	-9.04895e-15			351.848	8.55424e-13		352.343	1.23281e-13		356.848	2.46467e-14			2605.36	0.99423	2605.36	0.99789	2605.36	0.98571	2605.36	0.95259	2605.36	0.94545	2605.36	0.94712	2605.36	0.96316	2605.36	0.96591			2605.36	0.68565	2605.36	0.94725	2605.36	0.99743	2605.36
					352.293	-2.81765e-14		352.788	-4.80589e-14		356.636	-5.79905e-15			352.293	8.57749e-13		352.788	1.23267e-13		357.3	2.2968e-14			2603.43	0.99482	2603.43	0.99619	2603.43	0.98325	2603.43	0.95259	2603.43	0.95	2603.43	0.94712	2603.43	0.96316	2603.43	0.97159			2603.43	0.68686	2603.43	0.9503	2603.43	1.00202	2603.43
					352.738	-2.46678e-14		353.234	-4.85452e-14		357.088	-9.23452e-15			352.738	8.6033e-13		353.234	1.22819e-13		357.752	2.22285e-14			2601.5	0.99379	2601.5	0.9926	2601.5	0.98262	2601.5	0.9569	2601.5	0.95	2601.5	0.94712	2601.5	0.96316	2601.5	0.97159			2601.5	0.68978	2601.5	0.9526	2601.5	1.00202	2601.5
					353.184	-2.49086e-14		353.68	-4.94942e-14		357.54	-1.47574e-14			353.184	8.63668e-13		353.68	1.22479e-13		358.204	2.12159e-14			2599.57	0.991	2599.57	0.98906	2599.57	0.98262	2599.57	0.95204	2599.57	0.94518	2599.57	0.94231	2599.57	0.9635	2599.57	0.96666			2599.57	0.69269	2599.57	0.95393	2599.57	1.00662	2599.57
					353.629	-2.55661e-14		354.126	-4.91565e-14		357.993	-1.21301e-14			353.629	8.68049e-13		354.126	1.20944e-13		358.657	1.80842e-14			2597.64	0.98906	2597.64	0.98723	2597.64	0.98336	2597.64	0.95633	2597.64	0.94518	2597.64	0.94709	2597.64	0.96874	2597.64	0.97231			2597.64	0.69342	2597.64	0.95243	2597.64	1.00662	2597.64
					354.075	-2.56719e-14		354.572	-4.97831e-14		358.445	-7.82108e-15			354.075	8.70928e-13		354.572	1.20175e-13		359.109	1.7779e-14			2595.72	0.99045	2595.72	0.98857	2595.72	0.98489	2595.72	0.95633	2595.72	0.94518	2595.72	0.94709	2595.72	0.96874	2595.72	0.97231			2595.72	0.69242	2595.72	0.94995	2595.72	1.00151	2595.72
					354.52	-2.54631e-14		355.018	-4.91747e-14		358.897	-9.6664e-15			354.52	8.73972e-13		355.018	1.1926e-13		359.561	1.73593e-14			2593.79	0.9954	2593.79	0.9921	2593.79	0.985	2593.79	0.95633	2593.79	0.94518	2593.79	0.94709	2593.79	0.9635	2593.79	0.97796			2593.79	0.69054	2593.79	0.94837	2593.79	1.00151	2593.79
					354.965	-2.48849e-14		355.464	-4.89449e-14		359.35	-8.55481e-15			354.965	8.76447e-13		355.464	1.18989e-13		360.013	1.5924e-14			2591.86	0.99993	2591.86	0.99457	2591.86	0.98436	2591.86	0.95633	2591.86	0.9497	2591.86	0.94709	2591.86	0.9635	2591.86	0.97796			2591.86	0.68855	2591.86	0.94649	2591.86	1.00151	2591.86
					355.41	-2.60038e-14		355.91	-4.94091e-14		359.802	-9.02851e-15			355.41	8.79796e-13		355.91	1.18277e-13		360.466	1.54381e-14			2589.93	0.99924	2589.93	0.9935	2589.93	0.98416	2589.93	0.95633	2589.93	0.9497	2589.93	0.94709	2589.93	0.96874	2589.93	0.97231			2589.93	0.68725	2589.93	0.94573	2589.93	1.00151	2589.93
					355.855	-2.54391e-14		356.356	-5.04857e-14		360.255	-8.27859e-15			355.855	8.82013e-13		356.356	1.17896e-13		360.918	1.4333e-14			2588	0.9947	2588	0.98943	2588	0.98328	2588	0.9515	2588	0.9494	2588	0.94231	2588	0.96906	2588	0.9674			2588	0.68657	2588	0.94769	2588	1.00608	2588
					356.301	-2.59352e-14		356.802	-5.08501e-14		360.707	-8.52521e-15			356.301	8.83974e-13		356.802	1.17199e-13		361.37	1.45238e-14			2586.07	0.99208	2586.07	0.98653	2586.07	0.98233	2586.07	0.95577	2586.07	0.9494	2586.07	0.94231	2586.07	0.96906	2586.07	0.97302			2586.07	0.68646	2586.07	0.95043	2586.07	1.01066	2586.07
					356.747	-2.63194e-14		357.247	-5.13366e-14		361.159	-1.15389e-14			356.747	8.8669e-13		357.247	1.17062e-13		361.822	9.77336e-15			2584.15	0.99309	2584.15	0.98842	2584.15	0.98277	2584.15	0.95521	2584.15	0.94463	2584.15	0.93758	2584.15	0.96419	2584.15	0.97373			2584.15	0.68675	2584.15	0.95203	2584.15	1.00555	2584.15
					357.192	-2.74277e-14		357.693	-5.20308e-14		361.611	-7.80888e-15			357.192	8.90246e-13		357.693	1.16412e-13		362.274	9.18342e-15			2582.22	0.99343	2582.22	0.99212	2582.22	0.98313	2582.22	0.95521	2582.22	0.94463	2582.22	0.94231	2582.22	0.96419	2582.22	0.97373			2582.22	0.68703	2582.22	0.95287	2582.22	1.00555	2582.22
					357.637	-2.70286e-14		358.139	-5.09701e-14		362.063	-1.14385e-14			357.637	8.92507e-13		358.139	1.16277e-13		362.727	8.05665e-15			2580.29	0.99052	2580.29	0.99208	2580.29	0.98229	2580.29	0.96003	2580.29	0.9494	2580.29	0.94707	2580.29	0.96906	2580.29	0.97302			2580.29	0.6872	2580.29	0.95315	2580.29	1.00555	2580.29
					358.082	-2.79012e-14		358.585	-5.09094e-14		362.516	-7.43346e-15			358.082	8.95542e-13		358.585	1.15717e-13		363.179	7.36273e-15			2578.36	0.98801	2578.36	0.98902	2578.36	0.98164	2578.36	0.95577	2578.36	0.9539	2578.36	0.94707	2578.36	0.96906	2578.36	0.97302			2578.36	0.6878	2578.36	0.95188	2578.36	1.00555	2578.36
					358.527	-2.80428e-14		359.031	-4.94634e-14		362.968	-1.04505e-14			358.527	8.99512e-13		359.031	1.16572e-13		363.631	5.65269e-15			2576.43	0.98929	2576.43	0.98852	2576.43	0.98145	2576.43	0.95577	2576.43	0.9539	2576.43	0.94707	2576.43	0.96906	2576.43	0.97302			2576.43	0.68873	2576.43	0.94855	2576.43	1.00555	2576.43
					358.972	-2.752e-14		359.477	-4.87965e-14		363.421	-8.63417e-15			358.972	8.98929e-13		359.477	1.16797e-13		364.083	1.0116e-14			2574.5	0.9931	2574.5	0.99214	2574.5	0.98069	2574.5	0.95521	2574.5	0.94911	2574.5	0.94231	2574.5	0.96419	2574.5	0.97373			2574.5	0.68854	2574.5	0.94494	2574.5	1.00503	2574.5
					359.417	-2.65427e-14		359.923	-4.83726e-14		363.873	-1.0242e-14			359.417	9.02162e-13		359.923	1.16729e-13		364.536	9.01671e-15			2572.57	0.99611	2572.57	0.99491	2572.57	0.98009	2572.57	0.95043	2572.57	0.94436	2572.57	0.94231	2572.57	0.95937	2572.57	0.96886			2572.57	0.68728	2572.57	0.94344	2572.57	1.0005	2572.57
					359.862	-2.63063e-14		360.369	-4.93573e-14		364.326	-1.27704e-14			359.862	9.05702e-13		360.369	1.16489e-13		364.988	7.77108e-15			2570.65	0.99552	2570.65	0.99363	2570.65	0.98096	2570.65	0.95043	2570.65	0.94436	2570.65	0.94231	2570.65	0.95937	2570.65	0.97443			2570.65	0.6867	2570.65	0.94413	2570.65	0.9955	2570.65
					360.308	-2.50647e-14		360.815	-4.83481e-14		364.778	-9.82878e-15			360.308	9.0805e-13		360.815	1.15815e-13		365.44	7.01671e-15			2568.72	0.99307	2568.72	0.99123	2568.72	0.98257	2568.72	0.95043	2568.72	0.94436	2568.72	0.94231	2568.72	0.95937	2568.72	0.96886			2568.72	0.68663	2568.72	0.94562	2568.72	0.9955	2568.72
					360.754	-2.75187e-14		361.261	-4.97921e-14		365.23	-9.2507e-15			360.754	9.11372e-13		361.261	1.15544e-13		365.893	6.03981e-15			2566.79	0.99299	2566.79	0.99122	2566.79	0.98399	2566.79	0.95043	2566.79	0.94436	2566.79	0.94231	2566.79	0.95937	2566.79	0.96886			2566.79	0.68641	2566.79	0.94637	2566.79	1	2566.79
					361.199	-2.77134e-14		361.707	-4.94508e-14		365.682	-9.97009e-15			361.199	9.14709e-13		361.707	1.14545e-13		366.345	4.94019e-15			2564.86	0.99393	2564.86	0.99335	2564.86	0.9852	2564.86	0.95466	2564.86	0.94882	2564.86	0.94231	2564.86	0.96452	2564.86	0.96886			2564.86	0.68642	2564.86	0.94534	2564.86	1	2564.86
					361.644	-2.82386e-14		362.153	-4.90634e-14		366.134	-6.94329e-15			361.644	9.17614e-13		362.153	1.14114e-13		366.797	4.21587e-15			2562.93	0.99314	2562.93	0.99447	2562.93	0.98579	2562.93	0.95466	2562.93	0.95327	2562.93	0.94231	2562.93	0.96452	2562.93	0.96886			2562.93	0.68618	2562.93	0.94402	2562.93	1	2562.93
					362.09	-2.84073e-14		362.599	-4.83354e-14		366.586	-1.48318e-14			362.09	9.19163e-13		362.599	1.14085e-13		367.249	4.65226e-15			2561	0.99331	2561	0.9934	2561	0.98553	2561	0.95466	2561	0.94882	2561	0.94231	2561	0.96968	2561	0.97443			2561	0.68607	2561	0.94406	2561	1.0045	2561
					362.535	-2.94716e-14		363.045	-4.90488e-14		367.038	-9.9411e-15			362.535	9.22085e-13		363.045	1.13497e-13		367.701	3.77146e-15			2559.08	0.99569	2559.08	0.99223	2559.08	0.98476	2559.08	0.94991	2559.08	0.9441	2559.08	0.94231	2559.08	0.96486	2559.08	0.96958			2559.08	0.68675	2559.08	0.94451	2559.08	1.0045	2559.08
					362.98	-2.6525e-14		363.491	-4.80725e-14		367.491	-8.79227e-15			362.98	9.24781e-13		363.491	1.13154e-13		368.154	3.67775e-15			2557.15	0.99684	2557.15	0.99203	2557.15	0.98442	2557.15	0.94939	2557.15	0.93942	2557.15	0.93765	2557.15	0.96008	2557.15	0.96478			2557.15	0.68637	2557.15	0.94366	2557.15	1.00399	2557.15
					363.426	-2.71784e-14		363.937	-4.89233e-14		367.943	-1.14983e-14			363.426	9.2746e-13		363.937	1.12755e-13		368.606	4.14727e-15			2555.22	0.99525	2555.22	0.99201	2555.22	0.98395	2555.22	0.94939	2555.22	0.93942	2555.22	0.94231	2555.22	0.96008	2555.22	0.9703			2555.22	0.68494	2555.22	0.9424	2555.22	1.00847	2555.22
					363.871	-2.84514e-14		364.383	-4.94167e-14		368.395	-6.90972e-15			363.871	9.33843e-13		364.383	1.12398e-13		369.058	4.63806e-15			2553.29	0.99325	2553.29	0.99189	2553.29	0.9817	2553.29	0.95411	2553.29	0.9441	2553.29	0.95169	2553.29	0.96486	2553.29	0.97512			2553.29	0.68557	2553.29	0.94341	2553.29	1.01295	2553.29
					364.316	-2.81629e-14		364.829	-4.99564e-14		368.848	-9.17592e-15			364.316	9.36565e-13		364.829	1.12687e-13		369.51	4.57302e-15			2551.36	0.99329	2551.36	0.99352	2551.36	0.98013	2551.36	0.95411	2551.36	0.9441	2551.36	0.95169	2551.36	0.96486	2551.36	0.98066			2551.36	0.68794	2551.36	0.94458	2551.36	1.01295	2551.36
					364.761	-2.8784e-14		365.275	-4.98634e-14		369.3	-7.12886e-15			364.761	9.38841e-13		365.275	1.08558e-13		369.963	5.14563e-15			2549.43	0.9947	2549.43	0.9961	2549.43	0.98149	2549.43	0.95411	2549.43	0.94853	2549.43	0.95169	2549.43	0.96486	2549.43	0.98066			2549.43	0.68885	2549.43	0.94312	2549.43	1.01295	2549.43
					365.207	-2.96699e-14		365.722	-5.04971e-14		369.752	-2.5937e-15			365.207	9.41535e-13		365.722	1.08652e-13		370.415	5.16948e-15			2547.5	0.99341	2547.5	0.99515	2547.5	0.98187	2547.5	0.95411	2547.5	0.94853	2547.5	0.95169	2547.5	0.96486	2547.5	0.98066			2547.5	0.68851	2547.5	0.94308	2547.5	1.00847	2547.5
					365.651	-2.8355e-14		366.168	-5.04539e-14		370.204	-1.11418e-14			365.651	9.43819e-13		366.168	1.08299e-13		370.867	3.97506e-15			2545.58	0.98916	2545.58	0.99153	2545.58	0.97955	2545.58	0.95357	2545.58	0.94383	2545.58	0.94698	2545.58	0.96519	2545.58	0.9703			2545.58	0.68837	2545.58	0.9459	2545.58	1.00847	2545.58
					366.097	-2.7038e-14		366.613	-4.99816e-14		370.657	-1.05378e-14			366.097	9.46185e-13		366.613	1.08524e-13		371.319	3.45211e-15			2543.65	0.98763	2543.65	0.98983	2543.65	0.97852	2543.65	0.95357	2543.65	0.94383	2543.65	0.94698	2543.65	0.97029	2543.65	0.9703			2543.65	0.68792	2543.65	0.94804	2543.65	1.00794	2543.65
					366.542	-2.75824e-14		367.059	-5.21973e-14		371.109	-1.04661e-14			366.542	9.46349e-13		367.059	1.08879e-13		371.771	3.0452e-15			2541.72	0.99013	2541.72	0.99067	2541.72	0.98033	2541.72	0.95357	2541.72	0.94383	2541.72	0.94231	2541.72	0.97029	2541.72	0.97581			2541.72	0.68811	2541.72	0.94957	2541.72	1.00794	2541.72
					366.988	-2.75055e-14		367.506	-5.24092e-14		371.561	-8.2551e-15			366.988	9.49106e-13		367.506	1.09076e-13		372.224	3.09425e-15			2539.79	0.99235	2539.79	0.99226	2539.79	0.98291	2539.79	0.95303	2539.79	0.94357	2539.79	0.93767	2539.79	0.96043	2539.79	0.971			2539.79	0.68905	2539.79	0.95076	2539.79	1.00297	2539.79
					367.433	-2.70683e-14		367.952	-5.28774e-14		372.013	-1.09489e-14			367.433	9.51757e-13		367.952	1.09212e-13		372.676	4.17602e-15			2537.86	0.99204	2537.86	0.99318	2537.86	0.98395	2537.86	0.95303	2537.86	0.94357	2537.86	0.93767	2537.86	0.96043	2537.86	0.97649			2537.86	0.68866	2537.86	0.95024	2537.86	1.00297	2537.86
					367.878	-2.76969e-14		368.398	-5.29741e-14		372.466	-1.32319e-14			367.878	9.54351e-13		368.398	1.09558e-13		373.128	3.33402e-15			2535.93	0.99074	2535.93	0.99402	2535.93	0.98317	2535.93	0.95775	2535.93	0.94824	2535.93	0.94231	2535.93	0.96519	2535.93	0.98132			2535.93	0.68824	2535.93	0.94998	2535.93	1.00741	2535.93
					368.324	-2.95598e-14		368.844	-5.36092e-14		372.918	-1.26749e-14			368.324	9.56574e-13		368.844	1.10315e-13		373.58	1.9594e-15			2534.01	0.99117	2534.01	0.99524	2534.01	0.98292	2534.01	0.95775	2534.01	0.94824	2534.01	0.94698	2534.01	0.97029	2534.01	0.98132			2534.01	0.68973	2534.01	0.95159	2534.01	1.01185	2534.01
					368.77	-2.92371e-14		369.29	-5.15488e-14		373.37	-1.21408e-14			368.77	9.58162e-13		369.29	1.10598e-13		374.033	1.68981e-15			2532.08	0.99318	2532.08	0.99418	2532.08	0.98403	2532.08	0.95775	2532.08	0.94824	2532.08	0.94698	2532.08	0.97029	2532.08	0.98132			2532.08	0.69098	2532.08	0.95121	2532.08	1.01185	2532.08
					369.215	-2.89788e-14		369.736	-5.10848e-14		373.822	-1.20806e-14			369.215	9.60186e-13		369.736	1.1053e-13		374.485	1.66043e-15			2530.15	0.99453	2530.15	0.99093	2530.15	0.98548	2530.15	0.96194	2530.15	0.95265	2530.15	0.95164	2530.15	0.97029	2530.15	0.97581			2530.15	0.69045	2530.15	0.94733	2530.15	1.00247	2530.15
					369.661	-2.90556e-14		370.183	-5.06029e-14		374.274	-1.22217e-14			369.661	9.62809e-13		370.183	1.14998e-13		374.937	2.4463e-16			2528.22	0.99458	2528.22	0.98984	2528.22	0.98656	2528.22	0.9572	2528.22	0.94796	2528.22	0.94695	2528.22	0.96552	2528.22	0.971			2528.22	0.68899	2528.22	0.94545	2528.22	1.00247	2528.22
					370.106	-2.97032e-14		370.629	-5.04814e-14		374.727	-9.07063e-15			370.106	9.65429e-13		370.629	1.15275e-13		375.389	1.69511e-15			2526.29	0.99348	2526.29	0.99112	2526.29	0.98623	2526.29	0.9572	2526.29	0.95235	2526.29	0.94695	2526.29	0.96552	2526.29	0.971			2526.29	0.68696	2526.29	0.94715	2526.29	1.00689	2526.29
					370.551	-2.87671e-14		371.075	-5.0524e-14		375.179	-1.71145e-14			370.551	9.68557e-13		371.075	1.1561e-13		375.842	2.35384e-15			2524.36	0.99274	2524.36	0.9916	2524.36	0.9846	2524.36	0.9525	2524.36	0.94768	2524.36	0.94693	2524.36	0.96078	2524.36	0.9717			2524.36	0.68575	2524.36	0.94836	2524.36	1.00689	2524.36
					370.997	-2.90145e-14		371.521	-5.03177e-14		375.631	-1.27204e-14			370.997	9.71674e-13		371.521	1.16177e-13		376.294	1.45022e-15			2522.43	0.99364	2522.43	0.99111	2522.43	0.98338	2522.43	0.94836	2522.43	0.94768	2522.43	0.94693	2522.43	0.96078	2522.43	0.9717			2522.43	0.68703	2522.43	0.94794	2522.43	1.00689	2522.43
					371.443	-2.84716e-14		371.967	-5.04277e-14		376.083	-8.64333e-15			371.443	9.76621e-13		371.967	1.15134e-13		376.747	1.92131e-15			2520.51	0.99433	2520.51	0.99077	2520.51	0.98279	2520.51	0.9525	2520.51	0.94768	2520.51	0.94693	2520.51	0.96078	2520.51	0.9717			2520.51	0.68909	2520.51	0.94756	2520.51	1.00198	2520.51
					371.888	-2.88241e-14		372.413	-5.11525e-14		376.536	-1.23401e-14			371.888	9.80267e-13		372.413	1.16589e-13		377.199	2.12503e-15			2518.58	0.99316	2518.58	0.99091	2518.58	0.98213	2518.58	0.94786	2518.58	0.94306	2518.58	0.94231	2518.58	0.96113	2518.58	0.96696			2518.58	0.68973	2518.58	0.94903	2518.58	1.00198	2518.58
					372.333	-2.9137e-14		372.859	-5.12066e-14		376.988	-1.29069e-14			372.333	9.83617e-13		372.859	1.16857e-13		377.651	8.06672e-16			2516.65	0.99259	2516.65	0.99233	2516.65	0.98297	2516.65	0.94786	2516.65	0.9474	2516.65	0.94231	2516.65	0.96616	2516.65	0.96696			2516.65	0.68942	2516.65	0.95211	2516.65	1.00198	2516.65
					372.779	-2.81073e-14		373.305	-5.10962e-14		377.44	-7.64314e-15			372.779	9.86613e-13		373.305	1.17491e-13		378.103	8.71878e-16			2514.72	0.99515	2514.72	0.99519	2514.72	0.9858	2514.72	0.94786	2514.72	0.9474	2514.72	0.94231	2514.72	0.96616	2514.72	0.96696			2514.72	0.68986	2514.72	0.95373	2514.72	1.00198	2514.72
					373.224	-2.73386e-14		373.751	-5.09455e-14		377.893	-1.05808e-14			373.224	9.8948e-13		373.751	1.17056e-13		378.555	-1.14347e-15			2512.79	0.99778	2512.79	0.99665	2512.79	0.98641	2512.79	0.95665	2512.79	0.95205	2512.79	0.94693	2512.79	0.9709	2512.79	0.9717			2512.79	0.69168	2512.79	0.95256	2512.79	1.00198	2512.79
					373.67	-2.78804e-14		374.197	-5.03002e-14		378.345	-1.46218e-14			373.67	9.93429e-13		374.197	1.18309e-13		379.007	-2.45713e-15			2510.86	0.99722	2510.86	0.99407	2510.86	0.98307	2510.86	0.95665	2510.86	0.95205	2510.86	0.95155	2510.86	0.97595	2510.86	0.9717			2510.86	0.69237	2510.86	0.94988	2510.86	1.00198	2510.86
					374.116	-2.78359e-14		374.643	-4.94738e-14		378.797	-7.3181e-15			374.116	9.97082e-13		374.643	1.18826e-13		379.46	-3.42865e-15			2508.94	0.99582	2508.94	0.98977	2508.94	0.9805	2508.94	0.9561	2508.94	0.94306	2508.94	0.94691	2508.94	0.97119	2508.94	0.97239			2508.94	0.69023	2508.94	0.94678	2508.94	0.99711	2508.94
					374.561	-2.68517e-14		375.089	-5.00581e-14		379.249	-9.06605e-15			374.561	9.99994e-13		375.089	1.19154e-13		379.912	-3.84749e-15			2507.01	0.99605	2507.01	0.98774	2507.01	0.98165	2507.01	0.9561	2507.01	0.9474	2507.01	0.94691	2507.01	0.97119	2507.01	0.97239			2507.01	0.6884	2507.01	0.94557	2507.01	1.00198	2507.01
					375.007	-2.78439e-14		375.535	-5.05679e-14		379.701	-1.29188e-14			375.007	1.00299e-12		375.535	1.20116e-13		380.364	-4.55513e-15			2505.08	0.99578	2505.08	0.98791	2505.08	0.98326	2505.08	0.95146	2505.08	0.94281	2505.08	0.94231	2505.08	0.96147	2505.08	0.96767			2505.08	0.68885	2505.08	0.94758	2505.08	1.00637	2505.08
					375.452	-2.80779e-14		375.98	-5.00529e-14		380.154	-1.32258e-14			375.452	1.00579e-12		375.98	1.20656e-13		380.816	-2.55476e-15			2503.15	0.99348	2503.15	0.98852	2503.15	0.98292	2503.15	0.95146	2503.15	0.94281	2503.15	0.94231	2503.15	0.96147	2503.15	0.96767			2503.15	0.68957	2503.15	0.9496	2503.15	1.01077	2503.15
					375.898	-2.73227e-14		376.426	-5.18514e-14		380.606	-8.05061e-15			375.898	1.00781e-12		376.426	1.20805e-13		381.268	-3.61966e-15			2501.22	0.99316	2501.22	0.99011	2501.22	0.98344	2501.22	0.95556	2501.22	0.94281	2501.22	0.94231	2501.22	0.96648	2501.22	0.96767			2501.22	0.69002	2501.22	0.95041	2501.22	1.01077	2501.22
					376.343	-2.81141e-14		376.872	-5.25302e-14		381.058	-1.22012e-14			376.343	1.01071e-12		376.872	1.21907e-13		381.72	-4.26094e-15			2499.29	0.99629	2499.29	0.99291	2499.29	0.9856	2499.29	0.95556	2499.29	0.94281	2499.29	0.94231	2499.29	0.97148	2499.29	0.96767			2499.29	0.69033	2499.29	0.95155	2499.29	1.01077	2499.29
					376.789	-2.89671e-14		377.318	-5.20879e-14		381.51	-9.14662e-15			376.789	1.01245e-12		377.318	1.21354e-13		382.173	-4.83311e-15			2497.36	0.99846	2497.36	0.99471	2497.36	0.98587	2497.36	0.95556	2497.36	0.94281	2497.36	0.94689	2497.36	0.97148	2497.36	0.96767			2497.36	0.68955	2497.36	0.9511	2497.36	1.00586	2497.36
					377.235	-2.87115e-14		377.764	-5.16738e-14		381.963	-1.15786e-14			377.235	1.01411e-12		377.764	1.22135e-13		382.625	-4.23303e-15			2495.44	0.99827	2495.44	0.99406	2495.44	0.98307	2495.44	0.95556	2495.44	0.94281	2495.44	0.94689	2495.44	0.96648	2495.44	0.96767			2495.44	0.68882	2495.44	0.94847	2495.44	1.01023	2495.44
					377.68	-2.92142e-14		378.21	-5.21245e-14		382.415	-1.23755e-14			377.68	1.0157e-12		378.21	1.2236e-13		383.077	-3.59591e-15			2493.51	0.99715	2493.51	0.9926	2493.51	0.98046	2493.51	0.95094	2493.51	0.93825	2493.51	0.94686	2493.51	0.96181	2493.51	0.963			2493.51	0.68945	2493.51	0.947	2493.51	1.00535	2493.51
					378.126	-2.98847e-14		378.656	-5.1252e-14		382.867	-1.13973e-14			378.126	1.01766e-12		378.656	1.22695e-13		383.529	-7.76036e-16			2491.58	0.99506	2491.58	0.99259	2491.58	0.98096	2491.58	0.94686	2491.58	0.94256	2491.58	0.94231	2491.58	0.96181	2491.58	0.963			2491.58	0.69016	2491.58	0.94852	2491.58	1.00535	2491.58
					378.571	-2.91242e-14		379.102	-5.01301e-14		383.319	-7.41576e-15			378.571	1.01899e-12		379.102	1.22089e-13		383.982	-4.0502e-16			2489.65	0.99338	2489.65	0.99443	2489.65	0.98329	2489.65	0.95094	2489.65	0.94686	2489.65	0.94231	2489.65	0.96679	2489.65	0.96838			2489.65	0.68973	2489.65	0.95122	2489.65	1.00535	2489.65
					379.016	-2.84741e-14		379.549	-4.99418e-14		383.771	-1.23868e-14			379.016	1.01987e-12		379.549	1.22279e-13		384.434	-2.81982e-15			2487.72	0.99423	2487.72	0.99693	2487.72	0.98504	2487.72	0.95094	2487.72	0.94686	2487.72	0.93776	2487.72	0.96679	2487.72	0.96838			2487.72	0.68896	2487.72	0.95178	2487.72	1.00535	2487.72
					379.461	-2.86501e-14		379.994	-5.02146e-14		384.224	-9.44513e-15			379.461	1.02095e-12		379.994	1.22907e-13		384.886	-3.41138e-15			2485.79	0.99612	2485.79	0.99827	2485.79	0.98599	2485.79	0.95094	2485.79	0.94686	2485.79	0.93776	2485.79	0.97178	2485.79	0.96838			2485.79	0.68864	2485.79	0.94962	2485.79	1.00971	2485.79
					379.906	-2.83808e-14		380.441	-5.135e-14		384.676	-1.38408e-14			379.906	1.02124e-12		380.441	1.23229e-13		385.338	-4.48005e-15			2483.87	0.99622	2483.87	0.99819	2483.87	0.98577	2483.87	0.95094	2483.87	0.95116	2483.87	0.94231	2483.87	0.97178	2483.87	0.97376			2483.87	0.68778	2483.87	0.94662	2483.87	1.00535	2483.87
					380.351	-2.89185e-14		380.886	-5.06792e-14		385.128	-7.36968e-15			380.351	1.02035e-12		380.886	1.23827e-13		385.79	-6.32318e-15			2481.94	0.99411	2481.94	0.99693	2481.94	0.98337	2481.94	0.94637	2481.94	0.94659	2481.94	0.93778	2481.94	0.96214	2481.94	0.96908			2481.94	0.68622	2481.94	0.94438	2481.94	1.00535	2481.94
					380.797	-2.98643e-14		381.332	-5.11972e-14		385.58	-9.13839e-15			380.797	1.02159e-12		381.332	1.24384e-13		386.242	-6.91439e-15			2480.01	0.99147	2480.01	0.99395	2480.01	0.98103	2480.01	0.95043	2480.01	0.94659	2480.01	0.94231	2480.01	0.95718	2480.01	0.96908			2480.01	0.68569	2480.01	0.94437	2480.01	1.00485	2480.01
					381.242	-3.01099e-14		381.778	-5.16074e-14		386.033	-1.24478e-14			381.242	1.02184e-12		381.778	1.25198e-13		386.694	-4.66936e-15			2478.08	0.99072	2478.08	0.99155	2478.08	0.98147	2478.08	0.95043	2478.08	0.94659	2478.08	0.94231	2478.08	0.95718	2478.08	0.96908			2478.08	0.68632	2478.08	0.94654	2478.08	1.00485	2478.08
					381.688	-2.96529e-14		382.223	-5.11091e-14		386.485	-9.21377e-15			381.688	1.02194e-12		382.223	1.25452e-13		387.146	-1.19014e-14			2476.15	0.99046	2476.15	0.99119	2476.15	0.98189	2476.15	0.95503	2476.15	0.94686	2476.15	0.94686	2476.15	0.96181	2476.15	0.97376			2476.15	0.68595	2476.15	0.94823	2476.15	1.00918	2476.15
					382.134	-3.13492e-14		382.669	-5.04849e-14		386.937	-1.52976e-14			382.134	1.0226e-12		382.669	1.26123e-13		387.598	-1.30073e-14			2474.22	0.98863	2474.22	0.99	2474.22	0.97997	2474.22	0.95503	2474.22	0.94686	2474.22	0.94686	2474.22	0.96679	2474.22	0.97376			2474.22	0.68376	2474.22	0.94745	2474.22	1.01351	2474.22
					382.579	-3.13204e-14		383.115	-5.17764e-14		387.389	-1.05616e-14			382.579	1.02246e-12		383.115	1.27946e-13		388.051	-1.2877e-14			2472.29	0.98836	2472.29	0.98792	2472.29	0.97824	2472.29	0.95911	2472.29	0.95116	2472.29	0.94686	2472.29	0.96679	2472.29	0.97376			2472.29	0.68155	2472.29	0.94477	2472.29	1.01351	2472.29
					383.024	-3.04598e-14		383.561	-5.16919e-14		387.842	-7.87938e-15			383.024	1.0225e-12		383.561	1.29191e-13		388.503	-1.28765e-14			2470.37	0.99003	2470.37	0.98771	2470.37	0.97748	2470.37	0.95911	2470.37	0.95116	2470.37	0.94686	2470.37	0.96679	2470.37	0.97376			2470.37	0.68074	2470.37	0.94183	2470.37	1.00918	2470.37
					383.47	-3.1e-14		384.006	-5.20776e-14		388.294	-8.92382e-15			383.47	1.02301e-12		384.006	1.30348e-13		388.956	-1.3459e-14			2468.44	0.9904	2468.44	0.98895	2468.44	0.97761	2468.44	0.9545	2468.44	0.95087	2468.44	0.94684	2468.44	0.96214	2468.44	0.96908			2468.44	0.68224	2468.44	0.94119	2468.44	1.00918	2468.44
					383.915	-3.1015e-14		384.452	-5.27346e-14		388.747	-8.03199e-15			383.915	1.02355e-12		384.452	1.31093e-13		389.408	-6.64217e-15			2466.51	0.99033	2466.51	0.99088	2466.51	0.97995	2466.51	0.94589	2466.51	0.94206	2466.51	0.94231	2466.51	0.96248	2466.51	0.96977			2466.51	0.6858	2466.51	0.94388	2466.51	1.00918	2466.51
					384.361	-3.03894e-14		384.898	-5.25081e-14		389.199	-1.24603e-14			384.361	1.02384e-12		384.898	1.323e-13		389.861	-5.33847e-15			2464.58	0.99137	2464.58	0.99402	2464.58	0.98231	2464.58	0.94993	2464.58	0.94206	2464.58	0.94231	2464.58	0.96248	2464.58	0.96977			2464.58	0.68846	2464.58	0.94712	2464.58	1.00435	2464.58
					384.806	-2.98981e-14		385.344	-5.1315e-14		389.651	-1.41833e-14			384.806	1.02483e-12		385.344	1.33141e-13		390.313	-6.02703e-15			2462.65	0.99238	2462.65	0.99602	2462.65	0.98263	2462.65	0.94943	2462.65	0.94182	2462.65	0.93782	2462.65	0.95789	2462.65	0.96515			2462.65	0.68912	2462.65	0.94933	2462.65	1.00435	2462.65
					385.252	-3.05681e-14		385.79	-5.11366e-14		390.103	-8.43975e-15			385.252	1.02685e-12		385.79	1.33649e-13		390.765	-5.74617e-15			2460.72	0.99313	2460.72	0.99496	2460.72	0.98349	2460.72	0.95397	2460.72	0.94632	2460.72	0.94231	2460.72	0.96248	2460.72	0.96977			2460.72	0.68979	2460.72	0.95197	2460.72	1.00435	2460.72
					385.697	-2.98461e-14		386.236	-5.08971e-14		390.555	-9.61421e-15			385.697	1.02698e-12		386.236	1.34927e-13		391.217	-3.29803e-15			2458.8	0.99432	2458.8	0.99314	2458.8	0.98584	2458.8	0.94993	2458.8	0.94632	2458.8	0.94231	2458.8	0.96248	2458.8	0.96977			2458.8	0.69061	2458.8	0.95451	2458.8	1.00866	2458.8
					386.143	-2.98906e-14		386.682	-5.0549e-14		391.007	-1.15914e-14			386.143	1.02797e-12		386.682	1.36041e-13		391.669	-3.39448e-15			2456.87	0.99483	2456.87	0.9922	2456.87	0.98629	2456.87	0.94993	2456.87	0.94206	2456.87	0.94231	2456.87	0.96741	2456.87	0.96977			2456.87	0.6904	2456.87	0.9544	2456.87	1.00866	2456.87
					386.589	-2.93483e-14		387.128	-4.99336e-14		391.46	-9.73873e-15			386.589	1.0293e-12		387.128	1.36316e-13		392.122	-2.87001e-15			2454.94	0.99422	2454.94	0.9921	2454.94	0.9843	2454.94	0.95397	2454.94	0.94632	2454.94	0.94682	2454.94	0.96741	2454.94	0.9751			2454.94	0.68885	2454.94	0.95134	2454.94	0.99957	2454.94
					387.034	-2.96508e-14		387.573	-5.04128e-14		391.912	-1.29627e-14			387.034	1.03012e-12		387.573	1.37158e-13		392.574	-3.56972e-15			2453.01	0.99362	2453.01	0.99224	2453.01	0.9833	2453.01	0.95397	2453.01	0.94632	2453.01	0.94231	2453.01	0.97235	2453.01	0.9751			2453.01	0.68598	2453.01	0.94741	2453.01	0.99957	2453.01
					387.479	-2.84143e-14		388.02	-5.11924e-14		392.364	-1.08473e-14			387.479	1.03218e-12		388.02	1.36437e-13		393.026	-3.45249e-15			2451.08	0.99272	2451.08	0.99206	2451.08	0.98328	2451.08	0.95397	2451.08	0.94632	2451.08	0.94231	2451.08	0.97235	2451.08	0.9751			2451.08	0.68341	2451.08	0.94497	2451.08	1.00386	2451.08
					387.925	-2.92329e-14		388.465	-5.06903e-14		392.816	-1.28049e-14			387.925	1.03377e-12		388.465	1.3745e-13		393.478	-5.25119e-15			2449.15	0.99205	2449.15	0.99295	2449.15	0.98249	2449.15	0.95397	2449.15	0.94632	2449.15	0.94682	2449.15	0.97235	2449.15	0.96977			2449.15	0.68373	2449.15	0.94474	2449.15	1.00386	2449.15
					388.37	-2.85354e-14		388.911	-5.04488e-14		393.268	-8.13942e-15			388.37	1.03506e-12		388.911	1.37765e-13		393.931	-5.14709e-15			2447.22	0.99271	2447.22	0.99473	2447.22	0.9827	2447.22	0.95397	2447.22	0.95059	2447.22	0.95133	2447.22	0.97235	2447.22	0.96977			2447.22	0.68635	2447.22	0.94562	2447.22	1.00815	2447.22
					388.815	-2.74542e-14		389.358	-5.11367e-14		393.72	-9.53791e-15			388.815	1.03571e-12		389.358	1.38731e-13		394.383	-6.31068e-15			2445.3	0.99393	2445.3	0.99473	2445.3	0.98434	2445.3	0.95345	2445.3	0.94606	2445.3	0.9468	2445.3	0.96772	2445.3	0.96515			2445.3	0.68844	2445.3	0.94743	2445.3	1.00815	2445.3
					389.26	-2.72182e-14		389.804	-5.11179e-14		394.173	-1.36839e-14			389.26	1.03645e-12		389.804	1.38021e-13		394.836	-1.31776e-14			2443.37	0.99507	2443.37	0.99318	2443.37	0.98494	2443.37	0.95345	2443.37	0.94606	2443.37	0.9468	2443.37	0.96772	2443.37	0.97045			2443.37	0.68923	2443.37	0.94972	2443.37	1.00815	2443.37
					389.705	-2.87876e-14		390.25	-5.12332e-14		394.625	-9.84831e-15			389.705	1.03721e-12		390.25	1.38824e-13		395.288	-1.36157e-14			2441.44	0.99588	2441.44	0.99329	2441.44	0.98426	2441.44	0.95345	2441.44	0.94606	2441.44	0.9468	2441.44	0.9628	2441.44	0.97576			2441.44	0.68953	2441.44	0.95025	2441.44	1.00337	2441.44
					390.151	-2.84093e-14		390.696	-5.12436e-14		395.077	-1.11461e-14			390.151	1.03847e-12		390.696	1.39662e-13		395.741	-1.66019e-14			2439.51	0.99623	2439.51	0.99525	2439.51	0.98321	2439.51	0.95345	2439.51	0.94606	2439.51	0.94231	2439.51	0.96772	2439.51	0.97576			2439.51	0.68942	2439.51	0.94969	2439.51	1.00337	2439.51
					390.596	-2.9132e-14		391.142	-5.12366e-14		395.529	-1.12798e-14			390.596	1.03939e-12		391.142	1.39987e-13		396.193	-1.77942e-14			2437.58	0.99584	2437.58	0.99548	2437.58	0.98198	2437.58	0.95294	2437.58	0.94158	2437.58	0.94231	2437.58	0.96313	2437.58	0.97113			2437.58	0.68869	2437.58	0.95001	2437.58	1.00815	2437.58
					391.041	-2.98242e-14		391.588	-5.22809e-14		395.982	-1.37138e-14			391.041	1.03981e-12		391.588	1.39991e-13		396.645	-1.80055e-14			2435.65	0.99422	2435.65	0.99292	2435.65	0.98122	2435.65	0.95294	2435.65	0.94158	2435.65	0.94231	2435.65	0.96802	2435.65	0.97113			2435.65	0.68837	2435.65	0.95012	2435.65	1.00815	2435.65
					391.486	-2.99797e-14		392.033	-5.27162e-14		396.434	-1.30402e-14			391.486	1.04117e-12		392.033	1.41407e-13		397.098	-1.13497e-14			2433.73	0.99285	2433.73	0.9907	2433.73	0.98101	2433.73	0.94844	2433.73	0.93713	2433.73	0.93787	2433.73	0.96345	2433.73	0.9613			2433.73	0.68892	2433.73	0.94957	2433.73	1.01244	2433.73
					391.931	-2.9081e-14		392.479	-5.26596e-14		396.886	-5.90465e-15			391.931	1.04197e-12		392.479	1.41958e-13		397.55	-1.04753e-14			2431.8	0.99308	2431.8	0.99018	2431.8	0.98009	2431.8	0.94446	2431.8	0.93713	2431.8	0.93787	2431.8	0.96345	2431.8	0.9613			2431.8	0.68839	2431.8	0.94887	2431.8	1.01191	2431.8
					392.377	-2.81836e-14		392.925	-5.27857e-14		397.338	-1.06904e-14			392.377	1.04269e-12		392.925	1.43196e-13		398.002	-8.08071e-15			2429.87	0.99417	2429.87	0.99009	2429.87	0.97857	2429.87	0.94002	2429.87	0.93692	2429.87	0.93789	2429.87	0.95893	2429.87	0.95679			2429.87	0.68625	2429.87	0.94776	2429.87	1.01191	2429.87
					392.822	-2.83355e-14		393.371	-5.26504e-14		397.79	-1.14235e-14			392.822	1.04329e-12		393.371	1.44288e-13		398.453	-6.28766e-15			2427.94	0.99522	2427.94	0.9902	2427.94	0.97864	2427.94	0.94002	2427.94	0.93692	2427.94	0.93789	2427.94	0.95893	2427.94	0.96201			2427.94	0.68522	2427.94	0.94745	2427.94	1.01191	2427.94
					393.267	-2.95515e-14		393.817	-5.17715e-14		398.242	-1.30015e-14			393.267	1.04436e-12		393.817	1.45997e-13		398.906	-5.80302e-15			2426.01	0.99545	2426.01	0.99151	2426.01	0.98072	2426.01	0.94399	2426.01	0.93692	2426.01	0.93789	2426.01	0.95893	2426.01	0.96724			2426.01	0.68663	2426.01	0.94783	2426.01	1.00764	2426.01
					393.712	-2.87235e-14		394.262	-5.22346e-14		398.694	-1.42089e-14			393.712	1.04553e-12		394.262	1.46797e-13		399.358	-3.99834e-15			2424.08	0.99524	2424.08	0.99372	2424.08	0.9825	2424.08	0.94844	2424.08	0.94134	2424.08	0.94231	2424.08	0.96345	2424.08	0.9718			2424.08	0.68862	2424.08	0.9471	2424.08	1.00764	2424.08
					394.158	-2.87121e-14		394.709	-5.20233e-14		399.146	-1.03913e-14			394.158	1.04723e-12		394.709	1.48181e-13		399.81	-4.093e-15			2422.15	0.99588	2422.15	0.9956	2422.15	0.98321	2422.15	0.94844	2422.15	0.94134	2422.15	0.94231	2422.15	0.96345	2422.15	0.9718			2422.15	0.68887	2422.15	0.94589	2422.15	1.00289	2422.15
					394.603	-3.00333e-14		395.155	-5.24863e-14		399.598	-1.11818e-14			394.603	1.04895e-12		395.155	1.48329e-13		400.262	-2.87226e-15			2420.23	0.99666	2420.23	0.99559	2420.23	0.9837	2420.23	0.94844	2420.23	0.94134	2420.23	0.94231	2420.23	0.96345	2420.23	0.96655			2420.23	0.68759	2420.23	0.94562	2420.23	1.00289	2420.23
					395.049	-2.94261e-14		395.601	-5.2521e-14		400.051	-1.02622e-14			395.049	1.05004e-12		395.601	1.49464e-13		400.714	-2.37114e-15			2418.3	0.99593	2418.3	0.9935	2418.3	0.98429	2418.3	0.94844	2418.3	0.94134	2418.3	0.94231	2418.3	0.96345	2418.3	0.96655			2418.3	0.68685	2418.3	0.94571	2418.3	1.00241	2418.3
					395.494	-2.86308e-14		396.047	-5.32354e-14		400.503	-2.63527e-14			395.494	1.05122e-12		396.047	1.50853e-13		401.166	-1.89249e-15			2416.37	0.99468	2416.37	0.99224	2416.37	0.98551	2416.37	0.94399	2416.37	0.93692	2416.37	0.94231	2416.37	0.95893	2416.37	0.96201			2416.37	0.68687	2416.37	0.94509	2416.37	0.99818	2416.37
					395.94	-3.0265e-14		396.493	-5.27802e-14		400.956	-1.31263e-14			395.94	1.05329e-12		396.493	1.52308e-13		401.619	-2.39337e-15			2414.44	0.99405	2414.44	0.99255	2414.44	0.98652	2414.44	0.94399	2414.44	0.93692	2414.44	0.93789	2414.44	0.96377	2414.44	0.96201			2414.44	0.68728	2414.44	0.94427	2414.44	0.99818	2414.44
					396.385	-3.01461e-14		396.938	-5.22456e-14		401.408	-1.18588e-14			396.385	1.05409e-12		396.938	1.53772e-13		402.071	-2.14405e-15			2412.51	0.99356	2412.51	0.99176	2412.51	0.98477	2412.51	0.94353	2412.51	0.93254	2412.51	0.93351	2412.51	0.95927	2412.51	0.95752			2412.51	0.6882	2412.51	0.94379	2412.51	0.99818	2412.51
					396.829	-2.90429e-14		397.384	-5.21332e-14		401.861	-1.08049e-14			396.829	1.05563e-12		397.384	1.55167e-13		402.523	-2.81592e-15			2410.58	0.99317	2410.58	0.99035	2410.58	0.98057	2410.58	0.94795	2410.58	0.93692	2410.58	0.93789	2410.58	0.96862	2410.58	0.96724			2410.58	0.68816	2410.58	0.94267	2410.58	1.00714	2410.58
					397.275	-2.90287e-14		397.83	-5.19913e-14		402.313	-1.09053e-14			397.275	1.05693e-12		397.83	1.56338e-13		402.975	-3.02925e-15			2408.66	0.9924	2408.66	0.98975	2408.66	0.9769	2408.66	0.95641	2408.66	0.94554	2408.66	0.94231	2408.66	0.96832	2408.66	0.9718			2408.66	0.6868	2408.66	0.94187	2408.66	1.01139	2408.66
					397.72	-2.95408e-14		398.276	-5.13167e-14		402.765	-1.41973e-14			397.72	1.05931e-12		398.276	1.57826e-13		403.428	-2.91146e-15			2406.73	0.99135	2406.73	0.98925	2406.73	0.97579	2406.73	0.95641	2406.73	0.94974	2406.73	0.94676	2406.73	0.97319	2406.73	0.97706			2406.73	0.68608	2406.73	0.9436	2406.73	1.00664	2406.73
					398.165	-2.7999e-14		398.722	-5.07532e-14		403.217	-9.93011e-15			398.165	1.06081e-12		398.722	1.58183e-13		403.88	-3.40537e-15			2404.8	0.99171	2404.8	0.99011	2404.8	0.97743	2404.8	0.95641	2404.8	0.95394	2404.8	0.94676	2404.8	0.97319	2404.8	0.97706			2404.8	0.68647	2404.8	0.94613	2404.8	1.00664	2404.8
					398.611	-2.86821e-14		399.168	-5.09247e-14		403.669	-1.25925e-14			398.611	1.06286e-12		399.168	1.59316e-13		404.333	-4.72362e-15			2402.87	0.99388	2402.87	0.99339	2402.87	0.98081	2402.87	0.95192	2402.87	0.94528	2402.87	0.94231	2402.87	0.96862	2402.87	0.97247			2402.87	0.68708	2402.87	0.94751	2402.87	1.00194	2402.87
					399.056	-3.01603e-14		399.614	-5.15394e-14		404.122	-1.16259e-14			399.056	1.0646e-12		399.614	1.61241e-13		404.785	-4.10725e-15			2400.94	0.99699	2400.94	0.99659	2400.94	0.98509	2400.94	0.95142	2400.94	0.94087	2400.94	0.93791	2400.94	0.95927	2400.94	0.96793			2400.94	0.68834	2400.94	0.94981	2400.94	1.00194	2400.94
					399.502	-3.04437e-14		400.06	-5.16392e-14		404.574	-8.69125e-15			399.502	1.06713e-12		400.06	1.6365e-13		405.237	-4.53373e-15			2399.01	0.99966	2399.01	0.99711	2399.01	0.98739	2399.01	0.95537	2399.01	0.94087	2399.01	0.93791	2399.01	0.95927	2399.01	0.96793			2399.01	0.69038	2399.01	0.95286	2399.01	1.00194	2399.01
					399.947	-2.96809e-14		400.505	-5.22671e-14		405.026	-8.55329e-15			399.947	1.06849e-12		400.505	1.61633e-13		405.689	-5.23916e-15			2397.08	1.00116	2397.08	0.99578	2397.08	0.98523	2397.08	0.95093	2397.08	0.93235	2397.08	0.93355	2397.08	0.95481	2397.08	0.96342			2397.08	0.69181	2397.08	0.95311	2397.08	1.00194	2397.08
					400.392	-3.05343e-14		400.951	-5.32445e-14		405.478	-1.50354e-14			400.392	1.06963e-12		400.951	1.63047e-13		406.141	-4.12172e-15			2395.16	1.00163	2395.16	0.99512	2395.16	0.9823	2395.16	0.95485	2395.16	0.93649	2395.16	0.93355	2395.16	0.95961	2395.16	0.96342			2395.16	0.69213	2395.16	0.9519	2395.16	1.00615	2395.16
					400.838	-3.02211e-14		401.397	-5.40396e-14		405.931	-1.21634e-14			400.838	1.07005e-12		401.397	1.64465e-13		406.594	-3.072e-15			2393.23	0.99995	2393.23	0.99458	2393.23	0.98121	2393.23	0.95485	2393.23	0.93649	2393.23	0.93355	2393.23	0.95961	2393.23	0.96342			2393.23	0.69157	2393.23	0.95267	2393.23	1.00615	2393.23
					401.283	-2.84546e-14		401.843	-5.3401e-14		406.383	-1.23871e-14			401.283	1.07098e-12		401.843	1.65635e-13		407.046	-3.69037e-15			2391.3	0.99695	2391.3	0.99288	2391.3	0.98011	2391.3	0.95537	2391.3	0.94503	2391.3	0.93791	2391.3	0.96891	2391.3	0.97313			2391.3	0.68986	2391.3	0.9533	2391.3	1.00615	2391.3
					401.729	-2.89051e-14		402.289	-5.60611e-14		406.836	-1.20654e-14			401.729	1.07108e-12		402.289	1.66582e-13		407.498	-4.10906e-15			2389.37	0.99564	2389.37	0.99151	2389.37	0.97945	2389.37	0.94747	2389.37	0.94503	2389.37	0.93791	2389.37	0.96891	2389.37	0.96793			2389.37	0.68801	2389.37	0.95199	2389.37	1.00615	2389.37
					402.174	-2.92633e-14		402.735	-5.58188e-14		407.288	-1.0615e-14			402.174	1.06828e-12		402.735	1.68356e-13		407.951	-2.32502e-15			2387.44	0.99648	2387.44	0.99098	2387.44	0.98025	2387.44	0.94795	2387.44	0.9411	2387.44	0.94231	2387.44	0.96377	2387.44	0.96724			2387.44	0.68788	2387.44	0.95091	2387.44	0.99773	2387.44
					402.619	-2.97466e-14		403.18	-5.4895e-14		407.741	-1.37044e-14			402.619	1.06748e-12		403.18	1.69185e-13		408.403	-2.88617e-15			2385.51	0.99899	2385.51	0.99175	2385.51	0.98215	2385.51	0.94943	2385.51	0.94182	2385.51	0.94231	2385.51	0.95789	2385.51	0.97045			2385.51	0.6895	2385.51	0.95067	2385.51	1.00337	2385.51
					403.065	-3.01241e-14		403.626	-5.47435e-14		408.193	-2.35393e-14			403.065	1.06705e-12		403.626	1.71008e-13		408.855	-2.9543e-15			2383.58	1.002	2383.58	0.99503	2383.58	0.98571	2383.58	0.94786	2383.58	0.93871	2383.58	0.93772	2383.58	0.95106	2383.58	0.96696			2383.58	0.69131	2383.58	0.95123	2383.58	1.00149	2383.58
					403.51	-3.14607e-14		404.072	-5.45848e-14		408.645	-1.1936e-14			403.51	1.0659e-12		404.072	1.73046e-13		409.307	-2.03706e-15			2381.66	1.00253	2381.66	0.99864	2381.66	0.9895	2381.66	0.95259	2381.66	0.93636	2381.66	0.9327	2381.66	0.94737	2381.66	0.96023			2381.66	0.692	2381.66	0.95221	2381.66	1.00151	2381.66
					403.956	-3.43444e-14		404.519	-5.27983e-14		409.098	-1.80402e-14			403.956	1.06478e-12		404.519	1.74258e-13		409.76	-2.29477e-15			2379.73	1.00137	2379.73	1.00094	2379.73	0.99021	2379.73	0.96088	2379.73	0.94475	2379.73	0.94231	2379.73	0.95789	2379.73	0.96678			2379.73	0.69133	2379.73	0.95083	2379.73	0.9983	2379.73
					404.401	-3.47919e-14		404.965	-5.23016e-14		409.55	-1.78882e-14			404.401	1.0624e-12		404.965	1.75234e-13		410.212	-3.08877e-15			2377.8	1.00304	2377.8	1.00462	2377.8	0.98971	2377.8	0.95613	2377.8	0.94426	2377.8	0.94231	2377.8	0.95745	2377.8	0.96693			2377.8	0.69052	2377.8	0.94676	2377.8	0.99046	2377.8
					404.846	-3.39101e-14		405.411	-5.31206e-14		410.002	-1.51883e-14			404.846	1.06151e-12		405.411	1.80814e-13		410.664	-4.50976e-15			2375.87	1.00843	2375.87	1.00988	2375.87	0.99379	2375.87	0.95673	2375.87	0.94401	2375.87	0.94855	2375.87	0.96326	2375.87	0.96613			2375.87	0.69053	2375.87	0.9427	2375.87	0.9939	2375.87
					405.291	-3.42525e-14		405.857	-5.24109e-14		410.453	-1.20257e-14			405.291	1.06081e-12		405.857	1.81929e-13		411.116	-4.6158e-15			2373.94	1.01469	2373.94	1.01278	2373.94	1.00207	2373.94	0.95665	2373.94	0.94331	2373.94	0.94924	2373.94	0.96331	2373.94	0.96624			2373.94	0.68939	2373.94	0.93936	2373.94	0.99099	2373.94
					405.737	-3.47948e-14		406.302	-5.27049e-14		410.906	-1.38408e-14			405.737	1.05928e-12		406.302	1.83427e-13		411.568	-5.1685e-15			2372.01	1.01908	2372.01	1.01226	2372.01	1.00739	2372.01	0.96255	2372.01	0.94203	2372.01	0.95004	2372.01	0.96393	2372.01	0.96758			2372.01	0.68534	2372.01	0.9371	2372.01	0.99459	2372.01
					406.182	-3.21491e-14		406.748	-5.20291e-14		411.358	-1.26425e-14			406.182	1.05812e-12		406.748	1.85154e-13		412.02	-3.57228e-15			2370.09	1.01989	2370.09	1.01158	2370.09	1.00561	2370.09	0.959	2370.09	0.93907	2370.09	0.94231	2370.09	0.94794	2370.09	0.96314			2370.09	0.68179	2370.09	0.93757	2370.09	0.99657	2370.09
					406.627	-3.15225e-14		407.194	-5.09074e-14		411.81	-1.47769e-14			406.627	1.0577e-12		407.194	1.87147e-13		412.473	-3.02229e-15			2368.16	1.01704	2368.16	1.01351	2368.16	1.00051	2368.16	0.96194	2368.16	0.94383	2368.16	0.94231	2368.16	0.94987	2368.16	0.95927			2368.16	0.68308	2368.16	0.94016	2368.16	0.99619	2368.16
					407.072	-3.22184e-14		407.64	-5.13362e-14		412.262	-1.55381e-14			407.072	1.06073e-12		407.64	1.88541e-13		412.925	-1.73327e-15			2366.23	1.01173	2366.23	1.01609	2366.23	0.99805	2366.23	0.96167	2366.23	0.9383	2366.23	0.94231	2366.23	0.94378	2366.23	0.95962			2366.23	0.6878	2366.23	0.94093	2366.23	0.98449	2366.23
					407.518	-3.16944e-14		408.086	-5.16834e-14		412.714	-1.13399e-14			407.518	1.06047e-12		408.086	1.8978e-13		413.377	-2.00027e-15			2364.3	1.00724	2364.3	1.01839	2364.3	0.99939	2364.3	0.94809	2364.3	0.9305	2364.3	0.93184	2364.3	0.93988	2364.3	0.9404			2364.3	0.69127	2364.3	0.9397	2364.3	0.98903	2364.3
					407.963	-3.15927e-14		408.532	-5.1228e-14		413.166	-1.2894e-14			407.963	1.05948e-12		408.532	1.91026e-13		413.829	-1.70161e-15			2362.37	1.00754	2362.37	1.02369	2362.37	1.00201	2362.37	0.93123	2362.37	0.91116	2362.37	0.9209	2362.37	0.92607	2362.37	0.93647			2362.37	0.69166	2362.37	0.94042	2362.37	0.992	2362.37
					408.409	-3.12649e-14		408.978	-5.19924e-14		413.619	-1.31647e-14			408.409	1.05864e-12		408.978	1.92537e-13		414.281	-3.07041e-15			2360.44	1.01236	2360.44	1.02958	2360.44	1.00413	2360.44	0.93223	2360.44	0.92163	2360.44	0.92065	2360.44	0.93672	2360.44	0.93443			2360.44	0.69023	2360.44	0.94229	2360.44	0.99304	2360.44
					408.854	-3.11405e-14		409.424	-5.32539e-14		414.071	-1.09404e-14			408.854	1.05817e-12		409.424	1.9427e-13		414.733	-2.85659e-15			2358.51	1.01734	2358.51	1.03053	2358.51	1.00386	2358.51	0.94083	2358.51	0.92128	2358.51	0.9316	2358.51	0.9378	2358.51	0.94912			2358.51	0.68928	2358.51	0.94451	2358.51	1.00213	2358.51
					409.299	-3.13911e-14		409.87	-5.25249e-14		414.523	-1.28721e-14			409.299	1.05782e-12		409.87	1.95564e-13		415.185	-2.72921e-15			2356.59	1.02142	2356.59	1.02723	2356.59	1.00014	2356.59	0.94584	2356.59	0.92964	2356.59	0.94231	2356.59	0.94187	2356.59	0.95627			2356.59	0.69078	2356.59	0.94698	2356.59	0.99674	2356.59
					409.744	-3.10081e-14		410.316	-5.26348e-14		414.975	-1.01276e-14			409.744	1.05679e-12		410.316	1.96149e-13		415.636	-2.37189e-15			2354.66	1.02588	2354.66	1.02635	2354.66	0.99862	2354.66	0.94521	2354.66	0.93501	2354.66	0.94231	2354.66	0.93965	2354.66	0.94824			2354.66	0.69352	2354.66	0.94573	2354.66	0.99711	2354.66
					410.189	-3.09081e-14		410.762	-5.24703e-14		415.428	-1.17431e-14			410.189	1.05588e-12		410.762	1.97926e-13		416.089	-3.03927e-15			2352.73	1.02495	2352.73	1.02738	2352.73	1.00263	2352.73	0.95503	2352.73	0.93739	2352.73	0.94231	2352.73	0.95084	2352.73	0.94901			2352.73	0.694	2352.73	0.94344	2352.73	0.99252	2352.73
					410.634	-3.10512e-14		411.208	-5.21675e-14		415.88	-1.37502e-14			410.634	1.05568e-12		411.208	1.99773e-13		416.541	-2.83509e-15			2350.8	1.01592	2350.8	1.02211	2350.8	1.00549	2350.8	0.95363	2350.8	0.93815	2350.8	0.93517	2350.8	0.95343	2350.8	0.95334			2350.8	0.69255	2350.8	0.94463	2350.8	0.99364	2350.8
					411.079	-3.14905e-14		411.654	-5.20293e-14		416.333	-1.45669e-14			411.079	1.05516e-12		411.654	2.01172e-13		416.993	-3.38321e-15			2348.87	1.00741	2348.87	1.01331	2348.87	1.00291	2348.87	0.95867	2348.87	0.94146	2348.87	0.93563	2348.87	0.9511	2348.87	0.95567			2348.87	0.69159	2348.87	0.94536	2348.87	1.001	2348.87
					411.524	-3.04244e-14		412.1	-5.12434e-14		416.785	-1.39492e-14			411.524	1.05425e-12		412.1	2.02964e-13		417.445	-3.44155e-15			2346.94	1.0068	2346.94	1.00925	2346.94	0.9983	2346.94	0.95122	2346.94	0.9371	2346.94	0.92835	2346.94	0.94752	2346.94	0.94865			2346.94	0.69152	2346.94	0.9427	2346.94	0.99954	2346.94
					411.97	-3.00053e-14		412.547	-5.04788e-14		417.237	-1.4562e-14			411.97	1.05286e-12		412.547	2.04118e-13		417.897	-2.73842e-15			2345.02	1.01307	2345.02	1.01153	2345.02	0.99837	2345.02	0.95654	2345.02	0.94245	2345.02	0.93452	2345.02	0.94632	2345.02	0.94797			2345.02	0.69238	2345.02	0.94047	2345.02	0.99535	2345.02
					412.415	-2.92271e-14		412.992	-5.0834e-14		417.689	-1.06989e-14			412.415	1.05023e-12		412.992	2.05833e-13		418.349	-2.22876e-15			2343.09	1.01728	2343.09	1.01629	2343.09	1.00445	2343.09	0.95798	2343.09	0.94659	2343.09	0.94231	2343.09	0.94868	2343.09	0.9446			2343.09	0.69383	2343.09	0.94235	2343.09	0.99491	2343.09
					412.861	-2.92381e-14		413.438	-5.05319e-14		418.141	-1.37505e-14			412.861	1.04902e-12		413.438	2.07673e-13		418.801	-1.3666e-15			2341.16	1.01475	2341.16	1.0193	2341.16	1.00625	2341.16	0.96109	2341.16	0.93995	2341.16	0.94231	2341.16	0.95586	2341.16	0.93995			2341.16	0.69483	2341.16	0.94543	2341.16	0.9983	2341.16
					413.306	-2.89175e-14		413.884	-5.09918e-14		418.594	-1.25027e-14			413.306	1.04819e-12		413.884	2.08458e-13		419.254	-1.89598e-16			2339.23	1.01129	2339.23	1.01827	2339.23	0.99954	2339.23	0.96217	2339.23	0.94865	2339.23	0.94231	2339.23	0.96472	2339.23	0.94865			2339.23	0.69522	2339.23	0.94737	2339.23	0.98938	2339.23
					413.751	-2.90375e-14		414.33	-5.17456e-14		419.046	-1.32621e-14			413.751	1.04664e-12		414.33	2.0972e-13		419.706	5.43378e-16			2337.3	1.01137	2337.3	1.01611	2337.3	0.99403	2337.3	0.96109	2337.3	0.93995	2337.3	0.94231	2337.3	0.96533	2337.3	0.95017			2337.3	0.69423	2337.3	0.94867	2337.3	0.99657	2337.3
					414.196	-3.00535e-14		414.777	-5.24003e-14		419.498	-1.26242e-14			414.196	1.04514e-12		414.777	2.1149e-13		420.157	6.64043e-17			2335.37	1.01393	2335.37	1.01634	2335.37	0.99657	2335.37	0.96003	2335.37	0.9476	2335.37	0.95088	2335.37	0.97531	2335.37	0.96178			2335.37	0.69188	2335.37	0.94778	2335.37	1.00274	2335.37
					414.641	-3.02018e-14		415.222	-5.23246e-14		419.951	-9.02545e-15			414.641	1.04424e-12		415.222	2.13024e-13		420.61	1.02893e-15			2333.44	1.01738	2333.44	1.0171	2333.44	1.00222	2333.44	0.95798	2333.44	0.94659	2333.44	0.95073	2333.44	0.95789	2333.44	0.95454			2333.44	0.68978	2333.44	0.94355	2333.44	0.9933	2333.44
					415.086	-3.022e-14		415.668	-5.24144e-14		420.403	-1.58094e-14			415.086	1.04335e-12		415.668	2.14803e-13		421.062	1.52168e-15			2331.52	1.02007	2331.52	1.01828	2331.52	1.00361	2331.52	0.94768	2331.52	0.93739	2331.52	0.94231	2331.52	0.95084	2331.52	0.93933			2331.52	0.68897	2331.52	0.93854	2331.52	0.99252	2331.52
					415.532	-3.03649e-14		416.115	-5.09905e-14		420.855	-1.313e-14			415.532	1.04116e-12		416.115	2.159e-13		421.515	3.42247e-16			2329.59	1.01864	2329.59	1.01796	2329.59	0.99942	2329.59	0.94422	2329.59	0.92834	2329.59	0.93439	2329.59	0.94489	2329.59	0.92647			2329.59	0.6901	2329.59	0.93554	2329.59	0.99025	2329.59
					415.977	-3.08927e-14		416.561	-5.0634e-14		421.307	-1.35979e-14			415.977	1.03915e-12		416.561	2.17508e-13		421.967	7.59001e-16			2327.66	1.01303	2327.66	1.0133	2327.66	0.99374	2327.66	0.94786	2327.66	0.93437	2327.66	0.93465	2327.66	0.9561	2327.66	0.93256			2327.66	0.69185	2327.66	0.93613	2327.66	0.99459	2327.66
					416.422	-3.01271e-14		417.007	-5.05292e-14		421.76	-1.34361e-14			416.422	1.03686e-12		417.007	2.1901e-13		422.419	8.24651e-16			2325.73	1.0083	2325.73	1.01119	2325.73	0.99034	2325.73	0.95127	2325.73	0.933	2325.73	0.93489	2325.73	0.9666	2325.73	0.94703			2325.73	0.69109	2325.73	0.93944	2325.73	0.99867	2325.73
					416.867	-2.95848e-14		417.453	-5.11068e-14		422.212	-1.21405e-14			416.867	1.03468e-12		417.453	2.21183e-13		422.871	5.69897e-16			2323.8	1.0072	2323.8	1.01432	2323.8	0.99044	2323.8	0.95446	2323.8	0.93851	2323.8	0.94231	2323.8	0.96858	2323.8	0.95212			2323.8	0.68801	2323.8	0.94194	2323.8	0.99502	2323.8
					417.312	-2.91622e-14		417.899	-5.14836e-14		422.664	-1.00653e-14			417.312	1.03407e-12		417.899	2.22823e-13		423.323	1.30931e-15			2321.87	1.00802	2321.87	1.01683	2321.87	0.99469	2321.87	0.95665	2321.87	0.94331	2321.87	0.94231	2321.87	0.96331	2321.87	0.95805			2321.87	0.68594	2321.87	0.94304	2321.87	0.99099	2321.87
					417.757	-2.85149e-14		418.345	-5.2269e-14		423.116	-1.28357e-14			417.757	1.03213e-12		418.345	2.24596e-13		423.775	1.85575e-15			2319.95	1.00839	2319.95	1.01737	2319.95	1.00027	2319.95	0.96299	2319.95	0.94075	2319.95	0.94231	2319.95	0.95944	2319.95	0.95788			2319.95	0.68632	2319.95	0.94417	2319.95	0.99283	2319.95
					418.202	-2.87661e-14		418.792	-5.29419e-14		423.568	-1.55054e-14			418.202	1.03015e-12		418.792	2.26831e-13		424.227	1.1008e-15			2318.02	1.00649	2318.02	1.01552	2318.02	1.00045	2318.02	0.96232	2318.02	0.93811	2318.02	0.94231	2318.02	0.95643	2318.02	0.95876			2318.02	0.688	2318.02	0.94499	2318.02	0.9939	2318.02
					418.647	-3.00235e-14		419.238	-5.33569e-14		424.02	-1.59297e-14			418.647	1.02865e-12		419.238	2.28753e-13		424.679	2.30157e-15			2316.09	1.00385	2316.09	1.01082	2316.09	0.99482	2316.09	0.95571	2316.09	0.93545	2316.09	0.93053	2316.09	0.94776	2316.09	0.95355			2316.09	0.6899	2316.09	0.94564	2316.09	1.001	2316.09
					419.092	-3.02543e-14		419.684	-5.27729e-14		424.473	-1.13851e-14			419.092	1.02712e-12		419.684	2.30647e-13		425.131	3.15102e-15			2314.16	1.00377	2314.16	1.00604	2314.16	0.98969	2314.16	0.94601	2314.16	0.93359	2314.16	0.93103	2314.16	0.95127	2314.16	0.95359			2314.16	0.6915	2314.16	0.94636	2314.16	1.00279	2314.16
					419.537	-3.03585e-14		420.13	-5.22522e-14		424.925	-9.85381e-15			419.537	1.02484e-12		420.13	2.33277e-13		425.583	2.53785e-15			2312.23	1.0043	2312.23	1.00234	2312.23	0.98771	2312.23	0.94738	2312.23	0.93726	2312.23	0.93142	2312.23	0.9481	2312.23	0.95271			2312.23	0.6915	2312.23	0.94635	2312.23	0.99871	2312.23
					419.982	-3.06081e-14		420.577	-5.30912e-14		425.377	-1.01276e-14			419.982	1.02416e-12		420.577	2.35249e-13		426.035	3.0889e-15			2310.3	1.00202	2310.3	1.00012	2310.3	0.98664	2310.3	0.94339	2310.3	0.93545	2310.3	0.92661	2310.3	0.94561	2310.3	0.95278			2310.3	0.68987	2310.3	0.9456	2310.3	1.00045	2310.3
					420.428	-2.93035e-14		421.023	-5.2426e-14		425.829	-1.1947e-14			420.428	1.0206e-12		421.023	2.38224e-13		426.487	3.2452e-15			2308.37	0.99955	2308.37	1.00014	2308.37	0.98507	2308.37	0.94476	2308.37	0.93881	2308.37	0.92711	2308.37	0.95393	2308.37	0.95198			2308.37	0.68949	2308.37	0.94541	2308.37	1.00153	2308.37
					420.873	-2.85985e-14		421.469	-5.22061e-14		426.281	-1.07194e-14			420.873	1.02013e-12		421.469	2.40501e-13		426.939	3.24097e-15			2306.45	0.99993	2306.45	1.00036	2306.45	0.98394	2306.45	0.95099	2306.45	0.94222	2306.45	0.93738	2306.45	0.96136	2306.45	0.95621			2306.45	0.69118	2306.45	0.94609	2306.45	1.00306	2306.45
					421.318	-2.94475e-14		421.915	-5.23762e-14		426.733	-1.42568e-14			421.318	1.01989e-12		421.915	2.42575e-13		427.391	3.45207e-15			2304.52	1.00045	2304.52	0.99934	2304.52	0.98338	2304.52	0.95259	2304.52	0.94545	2304.52	0.9375	2304.52	0.96316	2304.52	0.96023			2304.52	0.69236	2304.52	0.94625	2304.52	1	2304.52
					421.763	-2.94727e-14		422.361	-5.23995e-14		427.185	-1.87611e-14			421.763	1.0194e-12		422.361	2.44697e-13		427.843	4.25154e-15			2302.59	0.99872	2302.59	0.9982	2302.59	0.98232	2302.59	0.94991	2302.59	0.93966	2302.59	0.93762	2302.59	0.95973	2302.59	0.9585			2302.59	0.69174	2302.59	0.94627	2302.59	1.00247	2302.59
					422.208	-3.22573e-14		422.807	-5.11135e-14		427.636	-1.44958e-14			422.208	1.01917e-12		422.807	2.47073e-13		428.296	2.84445e-15			2300.66	0.99683	2300.66	0.99771	2300.66	0.98138	2300.66	0.94736	2300.66	0.93416	2300.66	0.93316	2300.66	0.95145	2300.66	0.95146			2300.66	0.69085	2300.66	0.94776	2300.66	1.00535	2300.66
					422.653	-3.32401e-14		423.253	-5.11812e-14		428.089	-9.71524e-15			422.653	1.01894e-12		423.253	2.48864e-13		428.747	4.51315e-15			2298.73	0.99583	2298.73	0.99786	2298.73	0.98156	2298.73	0.9545	2298.73	0.93802	2298.73	0.93778	2298.73	0.96214	2298.73	0.95837			2298.73	0.69085	2298.73	0.94875	2298.73	1.00815	2298.73
					423.098	-3.27232e-14		423.7	-5.20712e-14		428.541	-8.35277e-15			423.098	1.01862e-12		423.7	2.51413e-13		429.199	5.53362e-15			2296.8	0.99457	2296.8	0.9972	2296.8	0.98177	2296.8	0.95294	2296.8	0.94158	2296.8	0.93338	2296.8	0.96313	2296.8	0.96058			2296.8	0.69109	2296.8	0.94846	2296.8	1.01139	2296.8
					423.544	-3.17603e-14		424.146	-5.17541e-14		428.993	-1.30756e-14			423.544	1.01817e-12		424.146	2.54125e-13		429.652	5.54574e-15			2294.88	0.99369	2294.88	0.9947	2294.88	0.98055	2294.88	0.95192	2294.88	0.94528	2294.88	0.93346	2294.88	0.95893	2294.88	0.96724			2294.88	0.69154	2294.88	0.95013	2294.88	1.00985	2294.88
					423.989	-3.19769e-14		424.592	-5.28463e-14		429.445	-1.86223e-14			423.989	1.01807e-12		424.592	2.56756e-13		430.104	5.621e-15			2292.95	0.99372	2292.95	0.99211	2292.95	0.97946	2292.95	0.95093	2292.95	0.94478	2292.95	0.93355	2292.95	0.95961	2292.95	0.96342			2292.95	0.6914	2292.95	0.95175	2292.95	1.00884	2292.95
					424.434	-2.89765e-14		425.037	-5.49229e-14		429.897	-1.51261e-14			424.434	1.0177e-12		425.037	2.59264e-13		430.556	7.50423e-15			2291.02	0.99271	2291.02	0.99108	2291.02	0.98049	2291.02	0.94946	2291.02	0.93995	2291.02	0.93367	2291.02	0.95586	2291.02	0.96038			2291.02	0.68873	2291.02	0.95006	2291.02	1.00786	2291.02
					424.879	-2.90293e-14		425.484	-5.48575e-14		430.349	-1.24341e-14			424.879	1.01582e-12		425.484	2.57914e-13		431.008	6.40519e-15			2289.09	0.99081	2289.09	0.99165	2289.09	0.98144	2289.09	0.94467	2289.09	0.94355	2289.09	0.93375	2289.09	0.96124	2289.09	0.96178			2289.09	0.68537	2289.09	0.94899	2289.09	1.00689	2289.09
					425.325	-2.97822e-14		425.93	-5.29899e-14		430.801	-8.65951e-15			425.325	1.01799e-12		425.93	2.59744e-13		431.46	5.84624e-15			2287.16	0.99141	2287.16	0.99299	2287.16	0.9806	2287.16	0.94377	2287.16	0.93907	2287.16	0.93382	2287.16	0.96188	2287.16	0.95813			2287.16	0.68433	2287.16	0.95005	2287.16	1.00594	2287.16
					425.77	-2.9097e-14		426.376	-5.27429e-14		431.254	-1.34501e-14			425.77	1.01686e-12		426.376	2.62548e-13		431.912	5.84689e-15			2285.23	0.99454	2285.23	0.99451	2285.23	0.98008	2285.23	0.94289	2285.23	0.93466	2285.23	0.9339	2285.23	0.95789	2285.23	0.95952			2285.23	0.68478	2285.23	0.94998	2285.23	1.00501	2285.23
					426.215	-2.93036e-14		426.822	-5.15533e-14		431.706	-1.53034e-14			426.215	1.0157e-12		426.822	2.65191e-13		432.365	4.11782e-15			2283.3	0.99673	2283.3	0.99601	2283.3	0.98096	2283.3	0.94666	2283.3	0.94261	2283.3	0.9381	2283.3	0.95789	2283.3	0.96946			2283.3	0.68569	2283.3	0.94921	2283.3	1.00454	2283.3
					426.66	-2.98803e-14		427.268	-5.32824e-14		432.157	-1.22476e-14			426.66	1.01468e-12		427.268	2.66884e-13		432.817	4.43365e-15			2281.38	0.99655	2281.38	0.99679	2281.38	0.9818	2281.38	0.95043	2281.38	0.94261	2281.38	0.9381	2281.38	0.95789	2281.38	0.96946			2281.38	0.68744	2281.38	0.95017	2281.38	1.00853	2281.38
					427.105	-3.00173e-14		427.715	-5.38884e-14		432.61	-1.10228e-14			427.105	1.01358e-12		427.715	2.69419e-13		433.27	6.08734e-15			2279.45	0.99531	2279.45	0.99678	2279.45	0.98146	2279.45	0.95043	2279.45	0.94261	2279.45	0.94231	2279.45	0.95789	2279.45	0.96946			2279.45	0.68862	2279.45	0.95154	2279.45	1.01301	2279.45
					427.55	-3.01843e-14		428.161	-5.48956e-14		433.062	-1.34083e-14			427.55	1.01234e-12		428.161	2.72716e-13		433.722	5.5786e-15			2277.52	0.99478	2277.52	0.9968	2277.52	0.98008	2277.52	0.95043	2277.52	0.94261	2277.52	0.94231	2277.52	0.95789	2277.52	0.96946			2277.52	0.68757	2277.52	0.95053	2277.52	1.00901	2277.52
					427.995	-3.19202e-14		428.607	-5.55127e-14		433.515	-1.29877e-14			427.995	1.01108e-12		428.607	2.75694e-13		434.175	6.32384e-15			2275.59	0.99536	2275.59	0.99671	2275.59	0.97857	2275.59	0.94666	2275.59	0.93864	2275.59	0.94231	2275.59	0.9625	2275.59	0.96946			2275.59	0.68626	2275.59	0.94862	2275.59	1.00901	2275.59
					428.44	-3.21566e-14		429.053	-5.6955e-14		433.967	-1.43185e-14			428.44	1.01009e-12		429.053	2.77074e-13		434.627	8.29011e-15			2273.66	0.99666	2273.66	0.99624	2273.66	0.97896	2273.66	0.94245	2273.66	0.93446	2273.66	0.93394	2273.66	0.95822	2273.66	0.9602			2273.66	0.68686	2273.66	0.94863	2273.66	1.00501	2273.66
					428.885	-3.2396e-14		429.499	-5.3955e-14		434.419	-1.17855e-14			428.885	1.00875e-12		429.499	2.79523e-13		435.079	8.1748e-15			2271.73	0.99882	2271.73	0.99589	2271.73	0.98038	2271.73	0.94666	2271.73	0.93864	2271.73	0.9339	2271.73	0.9625	2271.73	0.96449			2271.73	0.68857	2271.73	0.95017	2271.73	1.01351	2271.73
					429.331	-3.24604e-14		429.945	-5.38506e-14		434.871	-1.32542e-14			429.331	1.00804e-12		429.945	2.82025e-13		435.532	7.8738e-15			2269.81	0.99999	2269.81	0.99509	2269.81	0.97977	2269.81	0.94666	2269.81	0.93864	2269.81	0.9339	2269.81	0.95789	2269.81	0.96946			2269.81	0.69026	2269.81	0.9518	2269.81	1.00901	2269.81
					429.776	-3.2539e-14		430.391	-5.35726e-14		435.323	-1.26941e-14			429.776	1.00681e-12		430.391	2.8874e-13		435.984	9.84796e-15			2267.88	0.99832	2267.88	0.99371	2267.88	0.97808	2267.88	0.95043	2267.88	0.94261	2267.88	0.9381	2267.88	0.95789	2267.88	0.96946			2267.88	0.69152	2267.88	0.95259	2267.88	1.00454	2267.88
					430.221	-3.19257e-14		430.838	-5.48481e-14		435.775	-1.38585e-14			430.221	1.00584e-12		430.838	2.91858e-13		436.436	9.52257e-15			2265.95	0.99658	2265.95	0.99285	2265.95	0.9772	2265.95	0.94621	2265.95	0.93842	2265.95	0.93812	2265.95	0.95364	2265.95	0.96515			2265.95	0.69135	2265.95	0.95185	2265.95	1.00454	2265.95
					430.666	-3.12662e-14		431.284	-5.34277e-14		436.227	-1.76306e-14			430.666	1.00545e-12		431.284	2.93837e-13		436.889	9.47313e-15			2264.02	0.9971	2264.02	0.99288	2264.02	0.97656	2264.02	0.94202	2264.02	0.93427	2264.02	0.93397	2264.02	0.95398	2264.02	0.96088			2264.02	0.68919	2264.02	0.94963	2264.02	1.00409	2264.02
					431.112	-3.17493e-14		431.73	-5.33471e-14		436.679	-1.48099e-14			431.112	1.00438e-12		431.73	2.95994e-13		437.341	1.10418e-14			2262.09	0.99712	2262.09	0.99354	2262.09	0.97588	2262.09	0.94159	2262.09	0.93408	2262.09	0.92986	2262.09	0.95432	2262.09	0.95665			2262.09	0.68728	2262.09	0.94789	2262.09	1.00409	2262.09
					431.557	-3.24481e-14		432.176	-5.29026e-14		437.131	-1.30216e-14			431.557	1.00329e-12		432.176	2.99753e-13		437.793	1.23005e-14			2260.16	0.995	2260.16	0.99391	2260.16	0.97613	2260.16	0.9495	2260.16	0.94216	2260.16	0.93814	2260.16	0.95854	2260.16	0.96088			2260.16	0.68809	2260.16	0.94897	2260.16	1.00806	2260.16
					432.003	-3.18034e-14		432.622	-5.30661e-14		437.583	-1.44445e-14			432.003	1.00144e-12		432.622	3.0245e-13		438.245	1.20956e-14			2258.23	0.99311	2258.23	0.99412	2258.23	0.97857	2258.23	0.95324	2258.23	0.94216	2258.23	0.93814	2258.23	0.96311	2258.23	0.96088			2258.23	0.68966	2258.23	0.95206	2258.23	1.01203	2258.23
					432.448	-3.17102e-14		433.068	-5.22241e-14		438.035	-1.39992e-14			432.448	1.00097e-12		433.068	3.04829e-13		438.697	1.34418e-14			2256.31	0.99241	2256.31	0.995	2256.31	0.98192	2256.31	0.95698	2256.31	0.94216	2256.31	0.94231	2256.31	0.96767	2256.31	0.96581			2256.31	0.68964	2256.31	0.95436	2256.31	1.00759	2256.31
					432.893	-3.20012e-14		433.514	-5.3104e-14		438.487	-1.27402e-14			432.893	9.99568e-13		433.514	3.07712e-13		439.149	1.42019e-14			2254.38	0.99253	2254.38	0.99574	2254.38	0.98357	2254.38	0.95276	2254.38	0.94193	2254.38	0.93816	2254.38	0.95887	2254.38	0.96155			2254.38	0.68986	2254.38	0.95407	2254.38	1.01154	2254.38
					433.339	-3.07565e-14		433.96	-5.32661e-14		438.939	-1.47729e-14			433.339	9.98269e-13		433.96	3.11232e-13		439.602	1.35397e-14			2252.45	0.9945	2252.45	0.99644	2252.45	0.98319	2252.45	0.94858	2252.45	0.94171	2252.45	0.93818	2252.45	0.95466	2252.45	0.95734			2252.45	0.69128	2252.45	0.9518	2252.45	1.01549	2252.45
					433.784	-2.91905e-14		434.406	-5.43032e-14		439.391	-1.78434e-14			433.784	9.9626e-13		434.406	3.13823e-13		440.054	1.30469e-14			2250.52	0.99713	2250.52	0.99657	2250.52	0.98169	2250.52	0.94813	2250.52	0.93759	2250.52	0.93408	2250.52	0.955	2250.52	0.95802			2250.52	0.69125	2250.52	0.94958	2250.52	1.01105	2250.52
					434.229	-2.89327e-14		434.852	-5.47031e-14		439.843	-1.22903e-14			434.229	9.94302e-13		434.852	3.16792e-13		440.506	1.33137e-14			2248.59	0.99703	2248.59	0.99399	2248.59	0.98005	2248.59	0.94401	2248.59	0.93352	2248.59	0.93412	2248.59	0.95533	2248.59	0.95869			2248.59	0.68936	2248.59	0.9474	2248.59	1.01105	2248.59
					434.675	-2.8675e-14		435.298	-5.45274e-14		440.296	-9.86296e-15			434.675	9.93271e-13		435.298	3.19705e-13		440.958	1.36999e-14			2246.66	0.99517	2246.66	0.9912	2246.66	0.97983	2246.66	0.94401	2246.66	0.93352	2246.66	0.93412	2246.66	0.95533	2246.66	0.95869			2246.66	0.68775	2246.66	0.94464	2246.66	1.01105	2246.66
					435.12	-2.83848e-14		435.744	-5.36606e-14		440.747	-1.39241e-14			435.12	9.91706e-13		435.744	3.22494e-13		441.411	1.34588e-14			2244.74	0.9956	2244.74	0.99148	2244.74	0.98143	2244.74	0.94401	2244.74	0.93739	2244.74	0.93412	2244.74	0.95533	2244.74	0.95869			2244.74	0.68612	2244.74	0.94329	2244.74	1.01058	2244.74
					435.565	-2.88805e-14		436.19	-5.30702e-14		441.199	-1.12694e-14			435.565	9.88949e-13		436.19	3.2575e-13		441.863	1.42582e-14			2242.81	0.99858	2242.81	0.99282	2242.81	0.98287	2242.81	0.93992	2242.81	0.93333	2242.81	0.93007	2242.81	0.95119	2242.81	0.95937			2242.81	0.6837	2242.81	0.94377	2242.81	1.01058	2242.81
					436.01	-2.96546e-14		436.637	-5.33097e-14		441.652	-1.47952e-14			436.01	9.86506e-13		436.637	3.2887e-13		442.315	1.44559e-14			2240.88	1.00114	2240.88	0.99355	2240.88	0.98308	2240.88	0.93992	2240.88	0.93333	2240.88	0.93415	2240.88	0.95566	2240.88	0.95937			2240.88	0.68215	2240.88	0.94378	2240.88	1.0062	2240.88
					436.455	-2.97342e-14		437.082	-5.29822e-14		442.104	-1.57795e-14			436.455	9.84303e-13		437.082	3.31279e-13		442.767	1.45349e-14			2238.95	1.00142	2238.95	0.99432	2238.95	0.98313	2238.95	0.94768	2238.95	0.94126	2238.95	0.93821	2238.95	0.9643	2238.95	0.96354			2238.95	0.68286	2238.95	0.94332	2238.95	1.0101	2238.95
					436.9	-3.00424e-14		437.529	-5.25715e-14		442.556	-1.0022e-14			436.9	9.81807e-13		437.529	3.34015e-13		443.22	1.49558e-14			2237.02	0.99868	2237.02	0.99504	2237.02	0.98317	2237.02	0.94768	2237.02	0.94126	2237.02	0.93821	2237.02	0.9643	2237.02	0.96838			2237.02	0.6855	2237.02	0.94401	2237.02	1.0101	2237.02
					437.346	-3.03724e-14		437.975	-5.31148e-14		443.008	-1.2645e-14			437.346	9.78892e-13		437.975	3.36218e-13		443.672	1.63981e-14			2235.09	0.99387	2235.09	0.99584	2235.09	0.98198	2235.09	0.94723	2235.09	0.93719	2235.09	0.93415	2235.09	0.96013	2235.09	0.96419			2235.09	0.68802	2235.09	0.94511	2235.09	1.0101	2235.09
					437.792	-3.08796e-14		438.421	-5.37477e-14		443.46	-1.20199e-14			437.792	9.77287e-13		438.421	3.37925e-13		444.124	1.68328e-14			2233.16	0.99162	2233.16	0.99565	2233.16	0.97938	2233.16	0.94315	2233.16	0.93315	2233.16	0.93419	2233.16	0.96043	2233.16	0.96003			2233.16	0.688	2233.16	0.94535	2233.16	1.00575	2233.16
					438.237	-2.9828e-14		438.867	-5.3026e-14		443.912	-1.49332e-14			438.237	9.74804e-13		438.867	3.41387e-13		444.576	1.84433e-14			2231.24	0.99436	2231.24	0.99371	2231.24	0.97724	2231.24	0.94273	2231.24	0.92914	2231.24	0.93018	2231.24	0.95631	2231.24	0.95591			2231.24	0.68642	2231.24	0.94598	2231.24	1.00963	2231.24
					438.682	-2.96677e-14		439.313	-5.35121e-14		444.365	-1.81263e-14			438.682	9.7291e-13		439.313	3.44043e-13		445.028	1.83571e-14			2229.31	0.99708	2229.31	0.99128	2229.31	0.97712	2229.31	0.94679	2229.31	0.93699	2229.31	0.93419	2229.31	0.96043	2229.31	0.96483			2229.31	0.68577	2229.31	0.94806	2229.31	1.00963	2229.31
					439.128	-3.04736e-14		439.759	-5.40487e-14		444.817	-1.53458e-14			439.128	9.7119e-13		439.759	3.46188e-13		445.481	1.85216e-14			2227.38	0.99581	2227.38	0.98889	2227.38	0.97813	2227.38	0.95043	2227.38	0.94083	2227.38	0.93419	2227.38	0.96043	2227.38	0.96963			2227.38	0.68626	2227.38	0.94946	2227.38	1.0053	2227.38
					439.573	-3.05253e-14		440.205	-5.45424e-14		445.27	-1.61458e-14			439.573	9.69512e-13		440.205	3.4823e-13		445.933	1.86909e-14			2225.45	0.99295	2225.45	0.98727	2225.45	0.97883	2225.45	0.95043	2225.45	0.94083	2225.45	0.93419	2225.45	0.96043	2225.45	0.96963			2225.45	0.68687	2225.45	0.94839	2225.45	1.0053	2225.45
					440.018	-2.95072e-14		440.651	-5.38932e-14		445.722	-1.67693e-14			440.018	9.68058e-13		440.651	3.50607e-13		446.385	1.86112e-14			2223.52	0.99104	2223.52	0.98735	2223.52	0.97902	2223.52	0.94635	2223.52	0.93679	2223.52	0.93422	2223.52	0.95631	2223.52	0.96547			2223.52	0.68669	2223.52	0.94649	2223.52	1.0053	2223.52
					440.464	-3.0902e-14		441.097	-5.4351e-14		446.175	-1.01783e-14			440.464	9.66264e-13		441.097	3.52959e-13		446.838	1.80043e-14			2221.59	0.99107	2221.59	0.98924	2221.59	0.97857	2221.59	0.94635	2221.59	0.93679	2221.59	0.93422	2221.59	0.96074	2221.59	0.96547			2221.59	0.68555	2221.59	0.94535	2221.59	1.00916	2221.59
					440.909	-3.10439e-14		441.543	-5.42262e-14		446.627	-1.36821e-14			440.909	9.65586e-13		441.543	3.55537e-13		447.29	1.89508e-14			2219.67	0.99355	2219.67	0.99308	2219.67	0.97716	2219.67	0.94635	2219.67	0.93679	2219.67	0.93422	2219.67	0.96074	2219.67	0.96547			2219.67	0.68417	2219.67	0.94427	2219.67	1.01303	2219.67
					441.355	-3.08105e-14		441.989	-5.42431e-14		447.079	-1.48596e-14			441.355	9.64145e-13		441.989	3.57995e-13		447.742	1.93727e-14			2217.74	0.99618	2217.74	0.99623	2217.74	0.97576	2217.74	0.94635	2217.74	0.93297	2217.74	0.93422	2217.74	0.96074	2217.74	0.96069			2217.74	0.68319	2217.74	0.9435	2217.74	1.01303	2217.74
					441.8	-3.07243e-14		442.435	-5.35534e-14		447.532	-1.37059e-14			441.8	9.64296e-13		442.435	3.61291e-13		448.195	1.93251e-14			2215.81	0.99641	2215.81	0.99553	2215.81	0.97566	2215.81	0.94635	2215.81	0.93297	2215.81	0.93422	2215.81	0.96074	2215.81	0.96069			2215.81	0.68331	2215.81	0.94347	2215.81	1.00916	2215.81
					442.245	-3.1888e-14		442.881	-5.46916e-14		447.984	-9.04224e-15			442.245	9.63879e-13		442.881	3.63878e-13		448.647	1.92422e-14			2213.88	0.99497	2213.88	0.99272	2213.88	0.97703	2213.88	0.94998	2213.88	0.93679	2213.88	0.93422	2213.88	0.96074	2213.88	0.96069			2213.88	0.68428	2213.88	0.94275	2213.88	1.00485	2213.88
					442.692	-3.09451e-14		443.326	-5.38788e-14		448.436	-1.16076e-14			442.692	9.6259e-13		443.326	3.66814e-13		449.099	1.99244e-14			2211.95	0.99252	2211.95	0.99038	2211.95	0.97886	2211.95	0.94998	2211.95	0.94062	2211.95	0.93827	2211.95	0.96517	2211.95	0.96069			2211.95	0.6846	2211.95	0.94095	2211.95	1.00485	2211.95
					443.137	-3.08443e-14		443.773	-5.33492e-14		448.889	-1.60399e-14			443.137	9.6212e-13		443.773	3.6928e-13		449.551	1.99444e-14			2210.02	0.98986	2210.02	0.98879	2210.02	0.97986	2210.02	0.94592	2210.02	0.9366	2210.02	0.93426	2210.02	0.96104	2210.02	0.95658			2210.02	0.68447	2210.02	0.94051	2210.02	1.00058	2210.02
					443.582	-3.03399e-14		444.218	-5.33134e-14		449.341	-1.35331e-14			443.582	9.6164e-13		444.218	3.72306e-13		450.003	2.02207e-14			2208.09	0.98965	2208.09	0.98891	2208.09	0.97965	2208.09	0.94592	2208.09	0.9366	2208.09	0.93828	2208.09	0.96104	2208.09	0.96134			2208.09	0.68522	2208.09	0.94229	2208.09	1.0087	2208.09
					444.028	-2.96352e-14		444.664	-5.33163e-14		449.793	-1.54639e-14			444.028	9.61128e-13		444.664	3.75683e-13		450.456	2.09289e-14			2206.17	0.99182	2206.17	0.99034	2206.17	0.97921	2206.17	0.94592	2206.17	0.9366	2206.17	0.93828	2206.17	0.96104	2206.17	0.96134			2206.17	0.68563	2206.17	0.94343	2206.17	1.0087	2206.17
					444.473	-2.93579e-14		445.11	-5.3127e-14		450.245	-1.57792e-14			444.473	9.60118e-13		445.11	3.79003e-13		450.907	2.1648e-14			2204.24	0.99449	2204.24	0.99136	2204.24	0.98017	2204.24	0.9419	2204.24	0.93261	2204.24	0.93429	2204.24	0.95695	2204.24	0.95725			2204.24	0.6847	2204.24	0.94391	2204.24	1.01255	2204.24
					444.919	-3.00872e-14		445.556	-5.23594e-14		450.697	-1.32621e-14			444.919	9.59299e-13		445.556	3.81811e-13		451.36	2.23494e-14			2202.31	0.99716	2202.31	0.9927	2202.31	0.98225	2202.31	0.94549	2202.31	0.9364	2202.31	0.93429	2202.31	0.96134	2202.31	0.95725			2202.31	0.68446	2202.31	0.94591	2202.31	1.00824	2202.31
					445.364	-3.13097e-14		446.002	-5.25099e-14		451.149	-1.01303e-14			445.364	9.5973e-13		446.002	3.84211e-13		451.813	2.3528e-14			2200.38	0.99727	2200.38	0.99328	2200.38	0.9821	2200.38	0.94549	2200.38	0.9364	2200.38	0.93429	2200.38	0.96573	2200.38	0.95725			2200.38	0.68589	2200.38	0.94758	2200.38	1.00779	2200.38
					445.81	-3.10283e-14		446.448	-5.30376e-14		451.602	-1.55317e-14			445.81	9.59834e-13		446.448	3.86831e-13		452.265	2.29629e-14			2198.45	0.99355	2198.45	0.9904	2198.45	0.9792	2198.45	0.94549	2198.45	0.94019	2198.45	0.93429	2198.45	0.96134	2198.45	0.96199			2198.45	0.68778	2198.45	0.94799	2198.45	1.00354	2198.45
					446.255	-3.17832e-14		446.895	-5.25319e-14		452.054	-1.35982e-14			446.255	9.59977e-13		446.895	3.89699e-13		452.718	2.39327e-14			2196.52	0.98993	2196.52	0.98665	2196.52	0.97741	2196.52	0.94148	2196.52	0.93621	2196.52	0.92634	2196.52	0.95727	2196.52	0.95792			2196.52	0.6888	2196.52	0.94775	2196.52	1.00354	2196.52
					446.7	-3.01777e-14		447.34	-5.19671e-14		452.506	-1.37556e-14			446.7	9.58951e-13		447.34	3.91533e-13		453.17	2.41146e-14			2194.6	0.98962	2194.6	0.9868	2194.6	0.97857	2194.6	0.94506	2194.6	0.93621	2194.6	0.93033	2194.6	0.95727	2194.6	0.9532			2194.6	0.68818	2194.6	0.94568	2194.6	1.00779	2194.6
					447.146	-3.03248e-14		447.786	-5.30134e-14		452.958	-1.43618e-14			447.146	9.58394e-13		447.786	3.94936e-13		453.622	2.25102e-14			2192.67	0.99246	2192.67	0.99059	2192.67	0.98111	2192.67	0.94506	2192.67	0.93621	2192.67	0.93033	2192.67	0.95727	2192.67	0.9532			2192.67	0.68702	2192.67	0.94416	2192.67	1.00779	2192.67
					447.591	-2.93946e-14		448.232	-5.35482e-14		453.411	-1.81516e-14			447.591	9.5876e-13		448.232	3.98099e-13		454.075	2.32899e-14			2190.74	0.99598	2190.74	0.99402	2190.74	0.98274	2190.74	0.94506	2190.74	0.93243	2190.74	0.93433	2190.74	0.95727	2190.74	0.9532			2190.74	0.68682	2190.74	0.94555	2190.74	1.00779	2190.74
					448.036	-2.93091e-14		448.677	-5.27087e-14		453.863	-1.2116e-14			448.036	9.58648e-13		448.677	4.00668e-13		454.527	2.40707e-14			2188.81	0.9971	2188.81	0.99477	2188.81	0.98215	2188.81	0.94464	2188.81	0.9285	2188.81	0.93038	2188.81	0.95323	2188.81	0.95387			2188.81	0.68692	2188.81	0.94645	2188.81	1.00779	2188.81
					448.482	-2.93617e-14		449.124	-5.32584e-14		454.315	-1.38579e-14			448.482	9.58582e-13		449.124	4.03572e-13		454.98	2.37521e-14			2186.88	0.99587	2186.88	0.99347	2186.88	0.9807	2186.88	0.94464	2186.88	0.9285	2186.88	0.93038	2186.88	0.95758	2186.88	0.95857			2186.88	0.68679	2186.88	0.9462	2186.88	1.00734	2186.88
					448.928	-3.10107e-14		449.569	-5.32959e-14		454.767	-1.19348e-14			448.928	9.58306e-13		449.569	4.05819e-13		455.432	2.36332e-14			2184.95	0.99497	2184.95	0.99205	2184.95	0.98005	2184.95	0.94821	2184.95	0.93226	2184.95	0.93038	2184.95	0.95758	2184.95	0.95857			2184.95	0.68701	2184.95	0.9476	2184.95	1.00734	2184.95
					449.373	-3.04404e-14		450.015	-5.35171e-14		455.22	-1.40627e-14			449.373	9.58127e-13		450.015	4.09267e-13		455.884	2.69968e-14			2183.02	0.99545	2183.02	0.99182	2183.02	0.97949	2183.02	0.94821	2183.02	0.93226	2183.02	0.93038	2183.02	0.95758	2183.02	0.95857			2183.02	0.68769	2183.02	0.94854	2183.02	1.00734	2183.02
					449.819	-3.0914e-14		450.461	-5.37848e-14		455.672	-1.47894e-14			449.819	9.57912e-13		450.461	4.12581e-13		456.337	2.61547e-14			2181.1	0.99594	2181.1	0.99206	2181.1	0.97828	2181.1	0.94821	2181.1	0.93226	2181.1	0.93038	2181.1	0.95758	2181.1	0.95387			2181.1	0.68825	2181.1	0.94652	2181.1	1.00734	2181.1
					450.265	-3.14532e-14		450.907	-5.36297e-14		456.124	-1.23044e-14			450.265	9.57137e-13		450.907	4.1652e-13		456.789	2.64569e-14			2179.17	0.99499	2179.17	0.99183	2179.17	0.97724	2179.17	0.94821	2179.17	0.93226	2179.17	0.93038	2179.17	0.95758	2179.17	0.95857			2179.17	0.68816	2179.17	0.94478	2179.17	1.00734	2179.17
					450.71	-3.14568e-14		451.353	-5.33436e-14		456.576	-1.50852e-14			450.71	9.55708e-13		451.353	4.20444e-13		457.241	2.77233e-14			2177.24	0.99318	2177.24	0.99129	2177.24	0.97709	2177.24	0.94821	2177.24	0.93602	2177.24	0.93038	2177.24	0.95758	2177.24	0.95857			2177.24	0.68832	2177.24	0.9464	2177.24	1.01114	2177.24
					451.156	-3.03163e-14		451.799	-5.3895e-14		457.028	-1.10377e-14			451.156	9.54619e-13		451.799	4.24052e-13		457.693	2.93889e-14			2175.31	0.99178	2175.31	0.98987	2175.31	0.977	2175.31	0.94464	2175.31	0.93602	2175.31	0.93436	2175.31	0.96193	2175.31	0.96327			2175.31	0.68891	2175.31	0.94895	2175.31	1.01114	2175.31
					451.601	-2.98042e-14		452.245	-5.38185e-14		457.481	-1.49832e-14			451.601	9.53616e-13		452.245	4.27833e-13		458.145	2.91969e-14			2173.38	0.99131	2173.38	0.98787	2173.38	0.97637	2173.38	0.94821	2173.38	0.93602	2173.38	0.93436	2173.38	0.96193	2173.38	0.96327			2173.38	0.68836	2173.38	0.94878	2173.38	1.01494	2173.38
					452.046	-2.95515e-14		452.691	-5.34119e-14		457.933	-8.68056e-15			452.046	9.52634e-13		452.691	4.30974e-13		458.597	3.0114e-14			2171.45	0.99143	2171.45	0.9874	2171.45	0.97546	2171.45	0.94821	2171.45	0.93978	2171.45	0.93436	2171.45	0.96193	2171.45	0.96327			2171.45	0.68696	2171.45	0.94691	2171.45	1.01494	2171.45
					452.492	-3.04832e-14		453.137	-5.38935e-14		458.385	-1.41979e-14			452.492	9.51092e-13		453.137	4.34387e-13		459.05	3.12681e-14			2169.53	0.99074	2169.53	0.98811	2169.53	0.9739	2169.53	0.94777	2169.53	0.93583	2169.53	0.93439	2169.53	0.95789	2169.53	0.95922			2169.53	0.68564	2169.53	0.94551	2169.53	1.01067	2169.53
					452.937	-3.04368e-14		453.583	-5.47417e-14		458.838	-1.50491e-14			452.937	9.49653e-13		453.583	4.38142e-13		459.502	2.91134e-14			2167.6	0.98927	2167.6	0.98929	2167.6	0.97277	2167.6	0.94381	2167.6	0.93191	2167.6	0.93048	2167.6	0.95388	2167.6	0.95521			2167.6	0.68444	2167.6	0.94441	2167.6	1.01067	2167.6
					453.382	-3.19338e-14		454.029	-5.46344e-14		459.29	-1.26392e-14			453.382	9.47748e-13		454.029	4.39832e-13		459.954	2.99704e-14			2165.67	0.98936	2165.67	0.99187	2165.67	0.97374	2165.67	0.94381	2165.67	0.93191	2165.67	0.93048	2165.67	0.9582	2165.67	0.95521			2165.67	0.68432	2165.67	0.94394	2165.67	1.00645	2165.67
					453.828	-3.26384e-14		454.475	-5.4593e-14		459.742	-1.45135e-14			453.828	9.4646e-13		454.475	4.43674e-13		460.407	2.99332e-14			2163.74	0.99192	2163.74	0.99395	2163.74	0.97614	2163.74	0.94381	2163.74	0.93191	2163.74	0.93048	2163.74	0.9582	2163.74	0.95987			2163.74	0.68574	2163.74	0.94493	2163.74	1.00225	2163.74
					454.273	-3.20314e-14		454.922	-5.46289e-14		460.195	-1.42925e-14			454.273	9.44878e-13		454.922	4.4646e-13		460.859	3.18827e-14			2161.81	0.99562	2161.81	0.99351	2161.81	0.97839	2161.81	0.94381	2161.81	0.93564	2161.81	0.93048	2161.81	0.9582	2161.81	0.95987			2161.81	0.68713	2161.81	0.94643	2161.81	1.00645	2161.81
					454.719	-3.06049e-14		455.368	-5.41253e-14		460.647	-1.50336e-14			454.719	9.42613e-13		455.368	4.49691e-13		461.312	3.11984e-14			2159.88	0.99721	2159.88	0.99219	2159.88	0.97914	2159.88	0.94381	2159.88	0.93564	2159.88	0.93048	2159.88	0.9582	2159.88	0.95987			2159.88	0.68669	2159.88	0.94634	2159.88	1.01022	2159.88
					455.164	-3.05023e-14		455.814	-5.44984e-14		461.099	-1.68053e-14			455.164	9.40162e-13		455.814	4.5244e-13		461.763	3.44112e-14			2157.95	0.99532	2157.95	0.9916	2157.95	0.97873	2157.95	0.94734	2157.95	0.93564	2157.95	0.93443	2157.95	0.96252	2157.95	0.95987			2157.95	0.68489	2157.95	0.94396	2157.95	1.01398	2157.95
					455.61	-2.91241e-14		456.26	-5.42652e-14		461.551	-1.40041e-14			455.61	9.38045e-13		456.26	4.54495e-13		462.216	3.46984e-14			2156.03	0.99285	2156.03	0.99097	2156.03	0.97821	2156.03	0.94734	2156.03	0.93937	2156.03	0.93837	2156.03	0.96252	2156.03	0.95987			2156.03	0.68359	2156.03	0.94157	2156.03	1.00976	2156.03
					456.055	-2.82654e-14		456.706	-5.43514e-14		462.003	-1.44842e-14			456.055	9.36213e-13		456.706	4.57267e-13		462.668	3.38191e-14			2154.1	0.99175	2154.1	0.98943	2154.1	0.97684	2154.1	0.94691	2154.1	0.93545	2154.1	0.93446	2154.1	0.95851	2154.1	0.95587			2154.1	0.68416	2154.1	0.94154	2154.1	1.01351	2154.1
					456.5	-2.83671e-14		457.152	-5.34692e-14		462.456	-1.37535e-14			456.5	9.34111e-13		457.152	4.59836e-13		463.121	3.31457e-14			2152.17	0.99274	2152.17	0.9889	2152.17	0.97565	2152.17	0.94691	2152.17	0.93917	2152.17	0.93446	2152.17	0.95851	2152.17	0.96051			2152.17	0.68587	2152.17	0.94254	2152.17	1.01351	2152.17
					456.945	-2.97329e-14		457.599	-5.34557e-14		462.907	-1.71435e-14			456.945	9.31084e-13		457.599	4.62979e-13		463.573	3.46602e-14			2150.24	0.99525	2150.24	0.99098	2150.24	0.97653	2150.24	0.94298	2150.24	0.93157	2150.24	0.93058	2150.24	0.95881	2150.24	0.95652			2150.24	0.68638	2150.24	0.94294	2150.24	1.01351	2150.24
					457.391	-2.91705e-14		458.045	-5.25992e-14		463.36	-1.07084e-14			457.391	9.29326e-13		458.045	4.66175e-13		464.025	3.46606e-14			2148.31	0.99569	2148.31	0.99329	2148.31	0.97753	2148.31	0.94649	2148.31	0.93157	2148.31	0.93058	2148.31	0.96309	2148.31	0.96115			2148.31	0.6861	2148.31	0.94406	2148.31	1.00931	2148.31
					457.836	-2.89742e-14		458.492	-5.27144e-14		463.813	-1.28711e-14			457.836	9.27076e-13		458.492	4.69129e-13		464.477	3.46111e-14			2146.38	0.99335	2146.38	0.99347	2146.38	0.97756	2146.38	0.94258	2146.38	0.92772	2146.38	0.92674	2146.38	0.95911	2146.38	0.95717			2146.38	0.68627	2146.38	0.94638	2146.38	1.00931	2146.38
					458.281	-2.96838e-14		458.938	-5.28976e-14		464.265	-1.52799e-14			458.281	9.24155e-13		458.938	4.73175e-13		464.929	3.63699e-14			2144.46	0.99084	2144.46	0.99235	2144.46	0.97801	2144.46	0.94258	2144.46	0.9314	2144.46	0.92674	2144.46	0.95485	2144.46	0.95717			2144.46	0.68618	2144.46	0.94799	2144.46	1.01305	2144.46
					458.726	-3.03332e-14		459.384	-5.40857e-14		464.718	-1.39293e-14			458.726	9.20394e-13		459.384	4.75714e-13		465.381	3.70895e-14			2142.53	0.98857	2142.53	0.99077	2142.53	0.97772	2142.53	0.94258	2142.53	0.9314	2142.53	0.93063	2142.53	0.95485	2142.53	0.95717			2142.53	0.68634	2142.53	0.94794	2142.53	1.00886	2142.53
					459.172	-2.95093e-14		459.83	-5.43173e-14		465.17	-1.57466e-14			459.172	9.17561e-13		459.83	4.78122e-13		465.834	3.8743e-14			2140.6	0.98736	2140.6	0.98856	2140.6	0.97606	2140.6	0.94258	2140.6	0.93509	2140.6	0.93063	2140.6	0.95485	2140.6	0.95717			2140.6	0.68683	2140.6	0.94723	2140.6	1.00886	2140.6
					459.617	-2.93564e-14		460.277	-5.36169e-14		465.622	-1.54123e-14			459.617	9.15454e-13		460.277	4.80396e-13		466.286	4.01142e-14			2138.67	0.98938	2138.67	0.98715	2138.67	0.97573	2138.67	0.94607	2138.67	0.93877	2138.67	0.93063	2138.67	0.95485	2138.67	0.95717			2138.67	0.68602	2138.67	0.94615	2138.67	1.01258	2138.67
					460.062	-2.91922e-14		460.723	-5.35756e-14		466.075	-1.75073e-14			460.062	9.14373e-13		460.723	4.82401e-13		466.738	4.21211e-14			2136.74	0.99341	2136.74	0.98825	2136.74	0.97744	2136.74	0.94607	2136.74	0.93877	2136.74	0.93063	2136.74	0.95911	2136.74	0.95717			2136.74	0.68501	2136.74	0.94516	2136.74	1.01258	2136.74
					460.507	-3.01599e-14		461.168	-5.32892e-14		466.527	-1.61858e-14			460.507	9.12575e-13		461.168	4.85706e-13		467.191	4.25921e-14			2134.81	0.99678	2134.81	0.99105	2134.81	0.97896	2134.81	0.94607	2134.81	0.93877	2134.81	0.93452	2134.81	0.95911	2134.81	0.95717			2134.81	0.68579	2134.81	0.94537	2134.81	1.00842	2134.81
					460.952	-2.96067e-14		461.615	-5.34329e-14		466.98	-1.36702e-14			460.952	9.09807e-13		461.615	4.87891e-13		467.643	4.33577e-14			2132.88	0.99893	2132.88	0.99326	2132.88	0.97879	2132.88	0.94218	2132.88	0.93124	2132.88	0.93456	2132.88	0.95516	2132.88	0.95324			2132.88	0.68732	2132.88	0.94524	2132.88	1.01212	2132.88
					461.397	-2.94124e-14		462.061	-5.36567e-14		467.432	-1.51517e-14			461.397	9.07617e-13		462.061	4.9021e-13		468.095	4.36841e-14			2130.96	0.99872	2130.96	0.99308	2130.96	0.97719	2130.96	0.93832	2130.96	0.93107	2130.96	0.93073	2130.96	0.95125	2130.96	0.95389			2130.96	0.68813	2130.96	0.94355	2130.96	1.01212	2130.96
					461.843	-2.94473e-14		462.507	-5.44126e-14		467.884	-1.4584e-14			461.843	9.0621e-13		462.507	4.92153e-13		468.548	4.62847e-14			2129.03	0.99587	2129.03	0.99148	2129.03	0.97495	2129.03	0.94565	2129.03	0.9349	2129.03	0.93456	2129.03	0.95516	2129.03	0.95782			2129.03	0.68792	2129.03	0.94215	2129.03	1.01212	2129.03
					462.288	-3.02198e-14		462.953	-5.40057e-14		468.337	-1.37779e-14			462.288	9.03564e-13		462.953	4.93689e-13		469	4.61176e-14			2127.1	0.99296	2127.1	0.99082	2127.1	0.97281	2127.1	0.94913	2127.1	0.9349	2127.1	0.93456	2127.1	0.95516	2127.1	0.95782			2127.1	0.68692	2127.1	0.94225	2127.1	1.00798	2127.1
					462.734	-2.93441e-14		463.399	-5.40189e-14		468.789	-1.18353e-14			462.734	8.98909e-13		463.399	4.95873e-13		469.452	4.69014e-14			2125.17	0.99212	2125.17	0.99127	2125.17	0.97225	2125.17	0.95261	2125.17	0.9349	2125.17	0.93843	2125.17	0.95516	2125.17	0.95782			2125.17	0.68629	2125.17	0.943	2125.17	1.00754	2125.17
					463.179	-2.94358e-14		463.846	-5.35098e-14		469.241	-1.22821e-14			463.179	8.97711e-13		463.846	4.98818e-13		469.904	4.72766e-14			2123.24	0.99343	2123.24	0.99221	2123.24	0.97477	2123.24	0.9487	2123.24	0.93472	2123.24	0.93459	2123.24	0.95125	2123.24	0.95389			2123.24	0.68642	2123.24	0.94255	2123.24	1.01122	2123.24
					463.624	-2.91737e-14		464.292	-5.36898e-14		469.693	-1.42067e-14			463.624	8.96187e-13		464.292	5.01246e-13		470.356	4.733e-14			2121.31	0.99506	2121.31	0.99308	2121.31	0.97814	2121.31	0.94483	2121.31	0.93091	2121.31	0.93077	2121.31	0.95158	2121.31	0.95454			2121.31	0.68594	2121.31	0.94098	2121.31	1.01122	2121.31
					464.069	-2.99592e-14		464.738	-5.39082e-14		470.145	-1.6693e-14			464.069	8.94815e-13		464.738	5.03355e-13		470.809	4.62316e-14			2119.39	0.99519	2119.39	0.99252	2119.39	0.97832	2119.39	0.94099	2119.39	0.93075	2119.39	0.92699	2119.39	0.9519	2119.39	0.95519			2119.39	0.68448	2119.39	0.94087	2119.39	1.01489	2119.39
					464.514	-3.18321e-14		465.184	-5.3807e-14		470.597	-1.38088e-14			464.514	8.92887e-13		465.184	5.05487e-13		471.261	4.65436e-14			2117.46	0.99388	2117.46	0.99078	2117.46	0.97658	2117.46	0.94442	2117.46	0.93075	2117.46	0.93082	2117.46	0.9519	2117.46	0.95519			2117.46	0.68362	2117.46	0.94286	2117.46	1.01489	2117.46
					464.96	-3.16692e-14		465.63	-5.31836e-14		471.05	-1.36385e-14			464.96	8.9025e-13		465.63	5.08257e-13		471.714	4.82105e-14			2115.53	0.9928	2115.53	0.99028	2115.53	0.97663	2115.53	0.94099	2115.53	0.93075	2115.53	0.93082	2115.53	0.9519	2115.53	0.95519			2115.53	0.68403	2115.53	0.94534	2115.53	1.01443	2115.53
					465.405	-3.14233e-14		466.076	-5.25568e-14		471.502	-1.45617e-14			465.405	8.8746e-13		466.076	5.0984e-13		472.166	4.82319e-14			2113.6	0.99397	2113.6	0.99295	2113.6	0.97845	2113.6	0.94099	2113.6	0.93075	2113.6	0.93082	2113.6	0.9519	2113.6	0.95519			2113.6	0.68479	2113.6	0.94745	2113.6	1.01032	2113.6
					465.85	-3.1937e-14		466.522	-5.22397e-14		471.954	-1.54221e-14			465.85	8.85241e-13		466.522	5.12364e-13		472.618	4.87093e-14			2111.67	0.99626	2111.67	0.99724	2111.67	0.97989	2111.67	0.94442	2111.67	0.93437	2111.67	0.93465	2111.67	0.9561	2111.67	0.95519			2111.67	0.68574	2111.67	0.94906	2111.67	1.01397	2111.67
					466.296	-3.1871e-14		466.968	-5.12138e-14		472.407	-1.28312e-14			466.296	8.83544e-13		466.968	5.15001e-13		473.07	4.95388e-14			2109.74	0.99587	2109.74	0.99867	2109.74	0.97969	2109.74	0.94442	2109.74	0.93799	2109.74	0.93465	2109.74	0.9561	2109.74	0.95972			2109.74	0.68638	2109.74	0.94964	2109.74	1.01762	2109.74
					466.74	-3.05847e-14		467.414	-5.18119e-14		472.859	-1.86104e-14			466.74	8.8144e-13		467.414	5.17336e-13		473.522	5.05161e-14			2107.81	0.99208	2107.81	0.99661	2107.81	0.97847	2107.81	0.94402	2107.81	0.9378	2107.81	0.93087	2107.81	0.9564	2107.81	0.95583			2107.81	0.68587	2107.81	0.94863	2107.81	1.01351	2107.81
					467.186	-3.0755e-14		467.86	-5.2616e-14		473.312	-1.4566e-14			467.186	8.79056e-13		467.86	5.18925e-13		473.974	4.97451e-14			2105.89	0.98839	2105.89	0.99432	2105.89	0.97803	2105.89	0.94362	2105.89	0.93402	2105.89	0.92711	2105.89	0.9567	2105.89	0.95198			2105.89	0.68544	2105.89	0.94677	2105.89	1.00944	2105.89
					467.631	-3.11653e-14		468.306	-5.3461e-14		473.763	-1.5391e-14			467.631	8.78541e-13		468.306	5.20314e-13		474.426	5.12953e-14			2103.96	0.98766	2103.96	0.99214	2103.96	0.97949	2103.96	0.94322	2103.96	0.92669	2103.96	0.92339	2103.96	0.94872	2103.96	0.94816			2103.96	0.68637	2103.96	0.94635	2103.96	1.01306	2103.96
					468.076	-3.11054e-14		468.752	-5.3348e-14		474.216	-1.32771e-14			468.076	8.75787e-13		468.752	5.22173e-13		474.878	4.96617e-14			2102.03	0.98905	2102.03	0.98951	2102.03	0.98116	2102.03	0.94322	2102.03	0.93027	2102.03	0.92717	2102.03	0.94872	2102.03	0.95263			2102.03	0.68755	2102.03	0.94718	2102.03	1.01306	2102.03
					468.521	-3.11432e-14		469.199	-5.35607e-14		474.668	-1.60496e-14			468.521	8.73809e-13		469.199	5.24022e-13		475.331	4.92932e-14			2100.1	0.98995	2100.1	0.98816	2100.1	0.98006	2100.1	0.94322	2100.1	0.93384	2100.1	0.93096	2100.1	0.95286	2100.1	0.95263			2100.1	0.68781	2100.1	0.94644	2100.1	1.01306	2100.1
					468.966	-3.05289e-14		469.645	-5.45782e-14		475.121	-1.39254e-14			468.966	8.71296e-13		469.645	5.26674e-13		475.784	4.25115e-14			2098.17	0.9883	2098.17	0.98762	2098.17	0.97686	2098.17	0.95043	2098.17	0.93761	2098.17	0.93471	2098.17	0.96086	2098.17	0.96096			2098.17	0.68819	2098.17	0.94495	2098.17	1.01306	2098.17
					469.411	-2.99149e-14		470.091	-5.4605e-14		475.573	-1.66961e-14			469.411	8.68576e-13		470.091	5.28993e-13		476.236	4.34805e-14			2096.24	0.98506	2096.24	0.98665	2096.24	0.97426	2096.24	0.94662	2096.24	0.93742	2096.24	0.93096	2096.24	0.96115	2096.24	0.9571			2096.24	0.68841	2096.24	0.94474	2096.24	1.01261	2096.24
					469.856	-3.0117e-14		470.538	-5.38874e-14		476.025	-1.60322e-14			469.856	8.65788e-13		470.538	5.31347e-13		476.688	4.34439e-14			2094.31	0.98501	2094.31	0.98755	2094.31	0.9733	2094.31	0.95001	2094.31	0.93742	2094.31	0.93096	2094.31	0.957	2094.31	0.9571			2094.31	0.68673	2094.31	0.94441	2094.31	1.00858	2094.31
					470.301	-2.91747e-14		470.984	-5.31248e-14		476.477	-1.25794e-14			470.301	8.63901e-13		470.984	5.34378e-13		477.141	4.66277e-14			2092.39	0.9901	2092.39	0.99189	2092.39	0.97441	2092.39	0.94621	2092.39	0.93011	2092.39	0.92723	2092.39	0.95318	2092.39	0.95327			2092.39	0.68482	2092.39	0.94336	2092.39	1.00858	2092.39
					470.746	-2.96688e-14		471.43	-5.38727e-14		476.929	-8.17635e-15			470.746	8.61557e-13		471.43	5.36921e-13		477.593	4.67933e-14			2090.46	0.99513	2090.46	0.99638	2090.46	0.97685	2090.46	0.94283	2090.46	0.93011	2090.46	0.931	2090.46	0.95318	2090.46	0.95327			2090.46	0.68427	2090.46	0.94312	2090.46	1.01261	2090.46
					471.191	-3.0004e-14		471.876	-5.38132e-14		477.381	-1.29313e-14			471.191	8.58965e-13		471.876	5.38997e-13		478.046	5.47882e-14			2088.53	0.99471	2088.53	0.99594	2088.53	0.97817	2088.53	0.94283	2088.53	0.93011	2088.53	0.93477	2088.53	0.95318	2088.53	0.95327			2088.53	0.68385	2088.53	0.9446	2088.53	1.00858	2088.53
					471.636	-3.00222e-14		472.322	-5.33419e-14		477.834	-1.33e-14			471.636	8.57172e-13		472.322	5.41366e-13		478.499	5.51447e-14			2086.6	0.99069	2086.6	0.99063	2086.6	0.97723	2086.6	0.93907	2086.6	0.92995	2086.6	0.9348	2086.6	0.9576	2086.6	0.95391			2086.6	0.68434	2086.6	0.9475	2086.6	1.00815	2086.6
					472.081	-2.95776e-14		472.768	-5.32681e-14		478.286	-1.04777e-14			472.081	8.54748e-13		472.768	5.4477e-13		478.951	5.60069e-14			2084.67	0.98838	2084.67	0.98659	2084.67	0.97549	2084.67	0.94244	2084.67	0.9335	2084.67	0.9348	2084.67	0.96171	2084.67	0.95391			2084.67	0.68615	2084.67	0.94983	2084.67	1.00773	2084.67
					472.526	-3.09349e-14		473.215	-5.46844e-14		478.738	-1.42925e-14			472.526	8.53096e-13		473.215	5.4776e-13		479.403	5.68771e-14			2082.74	0.98886	2082.74	0.98735	2082.74	0.97488	2082.74	0.94205	2082.74	0.9298	2082.74	0.92735	2082.74	0.95789	2082.74	0.95454			2082.74	0.68715	2082.74	0.9494	2082.74	1.01129	2082.74
					472.971	-2.99197e-14		473.661	-5.46933e-14		479.191	-1.23682e-14			472.971	8.50182e-13		473.661	5.46486e-13		479.855	5.71e-14			2080.82	0.98959	2080.82	0.98918	2080.82	0.97587	2080.82	0.94541	2080.82	0.9298	2080.82	0.92735	2080.82	0.9538	2080.82	0.95454			2080.82	0.68715	2080.82	0.94667	2080.82	1.01485	2080.82
					473.416	-2.93918e-14		474.107	-5.42014e-14		479.643	-1.00339e-14			473.416	8.47496e-13		474.107	5.49331e-13		480.307	5.83768e-14			2078.89	0.98971	2078.89	0.98877	2078.89	0.97661	2078.89	0.94541	2078.89	0.93333	2078.89	0.92735	2078.89	0.9538	2078.89	0.95896			2078.89	0.68711	2078.89	0.94403	2078.89	1.01085	2078.89
					473.861	-3.00055e-14		474.553	-5.3449e-14		480.095	-1.60823e-14			473.861	8.44204e-13		474.553	5.51359e-13		480.76	5.89873e-14			2076.96	0.98994	2076.96	0.98767	2076.96	0.97592	2076.96	0.94167	2076.96	0.92964	2076.96	0.92741	2076.96	0.95411	2076.96	0.95517			2076.96	0.68671	2076.96	0.9434	2076.96	1.01042	2076.96
					474.307	-2.964e-14		475	-5.3448e-14		480.548	-1.38683e-14			474.307	8.41552e-13		475	5.54142e-13		481.212	5.96757e-14			2075.03	0.98989	2075.03	0.98746	2075.03	0.97531	2075.03	0.94129	2075.03	0.92598	2075.03	0.92747	2075.03	0.95441	2075.03	0.95141			2075.03	0.68623	2075.03	0.94475	2075.03	1.00648	2075.03
					474.752	-2.9782e-14		475.446	-5.6255e-14		481	-1.67803e-14			474.752	8.3831e-13		475.446	5.5624e-13		481.664	5.99628e-14			2073.1	0.98929	2073.1	0.98797	2073.1	0.97431	2073.1	0.94461	2073.1	0.92949	2073.1	0.92747	2073.1	0.95441	2073.1	0.9558			2073.1	0.68663	2073.1	0.94652	2073.1	1.01042	2073.1
					475.197	-2.97282e-14		475.892	-5.60987e-14		481.452	-1.49441e-14			475.197	8.34911e-13		475.892	5.58567e-13		482.116	6.01312e-14			2071.17	0.98956	2071.17	0.98852	2071.17	0.97226	2071.17	0.94461	2071.17	0.92949	2071.17	0.92747	2071.17	0.95441	2071.17	0.9558			2071.17	0.68755	2071.17	0.9474	2071.17	1.01042	2071.17
					475.642	-3.09728e-14		476.338	-5.57361e-14		481.904	-6.89629e-15			475.642	8.31506e-13		476.338	5.61248e-13		482.568	6.30596e-14			2069.24	0.99171	2069.24	0.98826	2069.24	0.97261	2069.24	0.94794	2069.24	0.92949	2069.24	0.92747	2069.24	0.95441	2069.24	0.9558			2069.24	0.68768	2069.24	0.94725	2069.24	1.00999	2069.24
					476.087	-3.13523e-14		476.784	-5.7263e-14		482.356	-1.48517e-14			476.087	8.27688e-13		476.784	5.64007e-13		483.021	6.33205e-14			2067.32	0.99409	2067.32	0.98787	2067.32	0.97635	2067.32	0.94501	2067.32	0.93316	2067.32	0.93114	2067.32	0.95411	2067.32	0.95958			2067.32	0.6872	2067.32	0.94713	2067.32	1.00999	2067.32
					476.532	-3.18592e-14		477.231	-5.73477e-14		482.809	-1.3792e-14			476.532	8.23165e-13		477.231	5.6711e-13		483.473	6.5191e-14			2065.39	0.99415	2065.39	0.98838	2065.39	0.97909	2065.39	0.94167	2065.39	0.92964	2065.39	0.92741	2065.39	0.95411	2065.39	0.95517			2065.39	0.68698	2065.39	0.94677	2065.39	1.01396	2065.39
					476.977	-3.02013e-14		477.677	-5.4816e-14		483.261	-1.65035e-14			476.977	8.20442e-13		477.677	5.69858e-13		483.926	6.52937e-14			2063.46	0.99196	2063.46	0.98872	2063.46	0.97853	2063.46	0.94167	2063.46	0.93316	2063.46	0.93114	2063.46	0.95411	2063.46	0.95958			2063.46	0.6866	2063.46	0.94445	2063.46	1.01351	2063.46
					477.422	-3.18736e-14		478.123	-5.49608e-14		483.714	-1.24585e-14			477.422	8.16985e-13		478.123	5.72732e-13		484.378	6.74348e-14			2061.53	0.99022	2061.53	0.9888	2061.53	0.97708	2061.53	0.94461	2061.53	0.933	2061.53	0.93489	2061.53	0.95847	2061.53	0.96018			2061.53	0.68589	2061.53	0.94124	2061.53	1.01308	2061.53
					477.866	-3.14664e-14		478.569	-5.54635e-14		484.166	-1.44326e-14			477.866	8.14899e-13		478.569	5.79228e-13		484.831	6.52963e-14			2059.6	0.99057	2059.6	0.98996	2059.6	0.97666	2059.6	0.94422	2059.6	0.93283	2059.6	0.93492	2059.6	0.95876	2059.6	0.95642			2059.6	0.68491	2059.6	0.93994	2059.6	1.01264	2059.6
					478.312	-3.09765e-14		479.016	-5.46892e-14		484.618	-1.91924e-14			478.312	8.11712e-13		479.016	5.81232e-13		485.283	6.65603e-14			2057.67	0.99178	2057.67	0.99124	2057.67	0.97683	2057.67	0.94753	2057.67	0.93633	2057.67	0.93492	2057.67	0.9628	2057.67	0.96078			2057.67	0.68389	2057.67	0.94108	2057.67	1.01613	2057.67
					478.757	-3.12343e-14		479.462	-5.48965e-14		485.07	-1.25879e-14			478.757	8.0887e-13		479.462	5.83968e-13		485.735	6.5307e-14			2055.75	0.99181	2055.75	0.99046	2055.75	0.97682	2055.75	0.94713	2055.75	0.93267	2055.75	0.93495	2055.75	0.95904	2055.75	0.96138			2055.75	0.68386	2055.75	0.94286	2055.75	1.01221	2055.75
					479.202	-3.20633e-14		479.908	-5.36171e-14		485.522	-1.50122e-14			479.202	8.05197e-13		479.908	5.85793e-13		486.187	6.71437e-14			2053.82	0.99061	2053.82	0.98773	2053.82	0.97499	2053.82	0.94674	2053.82	0.93251	2053.82	0.93131	2053.82	0.95531	2053.82	0.95764			2053.82	0.68475	2053.82	0.94343	2053.82	1.01221	2053.82
					479.647	-3.10407e-14		480.355	-5.32721e-14		485.974	-1.24597e-14			479.647	8.01634e-13		480.355	5.87918e-13		486.639	6.70942e-14			2051.89	0.98936	2051.89	0.98525	2051.89	0.97139	2051.89	0.94307	2051.89	0.92889	2051.89	0.93135	2051.89	0.95161	2051.89	0.95393			2051.89	0.68519	2051.89	0.94289	2051.89	1.01221	2051.89
					480.092	-3.07027e-14		480.801	-5.27919e-14		486.426	-1.55207e-14			480.092	7.98645e-13		480.801	5.89553e-13		487.091	6.62601e-14			2049.96	0.98816	2049.96	0.98482	2049.96	0.96878	2049.96	0.94634	2049.96	0.92889	2049.96	0.93135	2049.96	0.95161	2049.96	0.95393			2049.96	0.68484	2049.96	0.94272	2049.96	1.01221	2049.96
					480.538	-3.07904e-14		481.247	-5.27343e-14		486.878	-1.46148e-14			480.538	7.95705e-13		481.247	5.91094e-13		487.544	6.43567e-14			2048.03	0.98716	2048.03	0.98596	2048.03	0.96796	2048.03	0.94634	2048.03	0.92889	2048.03	0.93135	2048.03	0.95561	2048.03	0.95824			2048.03	0.68454	2048.03	0.94365	2048.03	1.01569	2048.03
					480.983	-3.09103e-14		481.694	-5.34256e-14		487.331	-1.6788e-14			480.983	7.92533e-13		481.694	5.93424e-13		487.996	6.42853e-14			2046.1	0.98754	2046.1	0.98692	2046.1	0.9683	2046.1	0.94307	2046.1	0.92889	2046.1	0.9277	2046.1	0.95561	2046.1	0.95393			2046.1	0.68444	2046.1	0.94474	2046.1	1.01221	2046.1
					481.428	-3.12321e-14		482.14	-5.37569e-14		487.784	-1.708e-14			481.428	7.88718e-13		482.14	5.94526e-13		488.448	6.32296e-14			2044.17	0.98878	2044.17	0.98713	2044.17	0.97066	2044.17	0.94345	2044.17	0.92904	2044.17	0.93131	2044.17	0.95933	2044.17	0.95764			2044.17	0.68415	2044.17	0.94527	2044.17	1.01221	2044.17
					481.873	-3.16284e-14		482.586	-5.49924e-14		488.236	-2.33177e-14			481.873	7.8446e-13		482.586	5.95536e-13		488.9	5.77285e-14			2042.25	0.98919	2042.25	0.98711	2042.25	0.97404	2042.25	0.94383	2042.25	0.93267	2042.25	0.93127	2042.25	0.96307	2042.25	0.96138			2042.25	0.68413	2042.25	0.94571	2042.25	1.01221	2042.25
					482.318	-3.184e-14		483.032	-5.44051e-14		488.688	-1.77619e-14			482.318	7.80182e-13		483.032	5.97204e-13		489.353	5.85825e-14			2040.32	0.989	2040.32	0.98691	2040.32	0.97499	2040.32	0.94713	2040.32	0.93615	2040.32	0.93495	2040.32	0.96307	2040.32	0.96138			2040.32	0.68528	2040.32	0.94644	2040.32	1.01569	2040.32
					482.763	-3.15614e-14		483.478	-5.36652e-14		489.141	-2.43005e-14			482.763	7.74862e-13		483.478	5.98169e-13		489.804	6.18731e-14			2038.39	0.98923	2038.39	0.98644	2038.39	0.97352	2038.39	0.94634	2038.39	0.9358	2038.39	0.93135	2038.39	0.95961	2038.39	0.96256			2038.39	0.68668	2038.39	0.94702	2038.39	1.01525	2038.39
					483.208	-3.08221e-14		483.924	-5.36492e-14		489.593	-1.61693e-14			483.208	7.70312e-13		483.924	5.99222e-13		490.256	6.35075e-14			2036.46	0.99008	2036.46	0.9864	2036.46	0.9727	2036.46	0.94595	2036.46	0.93219	2036.46	0.9314	2036.46	0.95988	2036.46	0.96314			2036.46	0.68676	2036.46	0.94594	2036.46	1.01093	2036.46
					483.653	-3.0677e-14		484.37	-5.39839e-14		490.046	-1.88719e-14			483.653	7.65324e-13		484.37	6.00301e-13		490.709	6.50618e-14			2034.53	0.99102	2034.53	0.98753	2034.53	0.97291	2034.53	0.94556	2034.53	0.93203	2034.53	0.92781	2034.53	0.96016	2034.53	0.95944			2034.53	0.68589	2034.53	0.94372	2034.53	1.01437	2034.53
					484.098	-3.02822e-14		484.816	-5.25627e-14		490.499	-1.20544e-14			484.098	7.61103e-13		484.816	6.01564e-13		491.161	7.19406e-14			2032.6	0.99175	2032.6	0.98839	2032.6	0.97331	2032.6	0.94556	2032.6	0.93203	2032.6	0.93144	2032.6	0.96016	2032.6	0.95944			2032.6	0.68513	2032.6	0.94308	2032.6	1.01052	2032.6
					484.543	-3.04809e-14		485.263	-5.38526e-14		490.951	-2.03675e-14			484.543	7.56798e-13		485.263	6.03408e-13		491.613	7.40263e-14			2030.68	0.99237	2030.68	0.98759	2030.68	0.97447	2030.68	0.94881	2030.68	0.93203	2030.68	0.93144	2030.68	0.96016	2030.68	0.95944			2030.68	0.68503	2030.68	0.94401	2030.68	1.01052	2030.68
					484.988	-3.06283e-14		485.709	-5.47144e-14		491.403	-1.51639e-14			484.988	7.51758e-13		485.709	6.04798e-13		492.066	7.44754e-14			2028.75	0.99272	2028.75	0.98737	2028.75	0.97616	2028.75	0.94881	2028.75	0.93203	2028.75	0.93144	2028.75	0.96016	2028.75	0.95944			2028.75	0.68546	2028.75	0.94444	2028.75	1.00669	2028.75
					485.433	-3.15419e-14		486.155	-5.39836e-14		491.855	-1.66362e-14			485.433	7.46708e-13		486.155	6.05994e-13		492.519	7.49388e-14			2026.82	0.99182	2026.82	0.98838	2026.82	0.97628	2026.82	0.94517	2026.82	0.93187	2026.82	0.92787	2026.82	0.95648	2026.82	0.95576			2026.82	0.68541	2026.82	0.94383	2026.82	1.00669	2026.82
					485.878	-3.12586e-14		486.6	-5.4353e-14		492.307	-1.59111e-14			485.878	7.41586e-13		486.6	6.06436e-13		492.971	7.40608e-14			2024.89	0.98904	2024.89	0.98723	2024.89	0.97357	2024.89	0.94517	2024.89	0.93187	2024.89	0.92787	2024.89	0.96043	2024.89	0.95576			2024.89	0.68525	2024.89	0.9431	2024.89	1.0101	2024.89
					486.323	-3.06215e-14		487.046	-5.41837e-14		492.76	-1.13277e-14			486.323	7.374e-13		487.046	6.07987e-13		493.423	7.49023e-14			2022.96	0.98589	2022.96	0.98368	2022.96	0.97041	2022.96	0.94517	2022.96	0.93187	2022.96	0.93148	2022.96	0.96043	2022.96	0.96003			2022.96	0.68611	2022.96	0.943	2022.96	1.01351	2022.96
					486.768	-3.0041e-14		487.492	-5.26509e-14		493.212	-1.2836e-14			486.768	7.32093e-13		487.492	6.09719e-13		493.876	7.45302e-14			2021.03	0.98461	2021.03	0.98127	2021.03	0.9696	2021.03	0.94556	2021.03	0.93545	2021.03	0.93144	2021.03	0.96413	2021.03	0.95944			2021.03	0.68748	2021.03	0.94315	2021.03	1.0101	2021.03
					487.214	-3.02508e-14		487.938	-5.27638e-14		493.664	-7.63917e-15			487.214	7.26865e-13		487.938	6.10168e-13		494.328	7.48348e-14			2019.1	0.98592	2019.1	0.98206	2019.1	0.97121	2019.1	0.94307	2019.1	0.9358	2019.1	0.93135	2019.1	0.95961	2019.1	0.95824			2019.1	0.68764	2019.1	0.94306	2019.1	1.01093	2019.1
					487.659	-3.07258e-14		488.384	-5.31223e-14		494.116	-1.39232e-14			487.659	7.22188e-13		488.384	6.11519e-13		494.78	7.57341e-14			2017.18	0.98949	2017.18	0.98552	2017.18	0.97445	2017.18	0.94345	2017.18	0.93597	2017.18	0.93131	2017.18	0.95933	2017.18	0.95764			2017.18	0.68652	2017.18	0.94328	2017.18	1.01136	2017.18
					488.104	-3.15105e-14		488.831	-5.27998e-14		494.568	-1.69842e-14			488.104	7.17638e-13		488.831	6.14526e-13		495.232	7.83144e-14			2015.25	0.99225	2015.25	0.98882	2015.25	0.97686	2015.25	0.94269	2015.25	0.93563	2015.25	0.93504	2015.25	0.9559	2015.25	0.95884			2015.25	0.68556	2015.25	0.9442	2015.25	1.01052	2015.25
					488.55	-3.17199e-14		489.277	-5.23571e-14		495.021	-1.41378e-14			488.55	7.13282e-13		489.277	6.15904e-13		495.685	7.91652e-14			2013.32	0.99074	2013.32	0.9898	2013.32	0.97587	2013.32	0.94157	2013.32	0.93511	2013.32	0.93512	2013.32	0.95677	2013.32	0.96062			2013.32	0.68489	2013.32	0.945	2013.32	1.01309	2013.32
					488.995	-3.25588e-14		489.723	-5.34377e-14		495.473	-1.38933e-14			488.995	7.08579e-13		489.723	6.17554e-13		496.137	8.09845e-14			2011.39	0.98738	2011.39	0.98895	2011.39	0.9732	2011.39	0.94441	2011.39	0.93495	2011.39	0.93515	2011.39	0.95705	2011.39	0.9612			2011.39	0.68416	2011.39	0.94561	2011.39	1.01267	2011.39
					489.44	-3.31419e-14		490.169	-5.42296e-14		495.926	-4.63619e-15			489.44	7.04564e-13		490.169	6.15533e-13		496.59	8.17858e-14			2009.46	0.98701	2009.46	0.98767	2009.46	0.97186	2009.46	0.94762	2009.46	0.93495	2009.46	0.93515	2009.46	0.95705	2009.46	0.95696			2009.46	0.68402	2009.46	0.94642	2009.46	1.01649	2009.46
					489.885	-3.18382e-14		490.615	-5.28407e-14		496.378	-1.55152e-14			489.885	7.00152e-13		490.615	6.16324e-13		497.042	8.16389e-14			2007.53	0.98896	2007.53	0.98699	2007.53	0.97205	2007.53	0.94762	2007.53	0.93495	2007.53	0.93156	2007.53	0.95705	2007.53	0.95696			2007.53	0.68439	2007.53	0.94669	2007.53	1.01649	2007.53
					490.33	-3.1004e-14		491.061	-5.22912e-14		496.831	-9.57606e-15			490.33	6.96048e-13		491.061	6.17812e-13		497.494	8.18263e-14			2005.61	0.98905	2005.61	0.98623	2005.61	0.97163	2005.61	0.94723	2005.61	0.93478	2005.61	0.92803	2005.61	0.95343	2005.61	0.95756			2005.61	0.68434	2005.61	0.94553	2005.61	1.01267	2005.61
					490.775	-3.20094e-14		491.507	-5.25225e-14		497.283	-1.32221e-14			490.775	6.92217e-13		491.507	6.19889e-13		497.947	8.26534e-14			2003.68	0.98741	2003.68	0.98477	2003.68	0.96927	2003.68	0.94685	2003.68	0.93125	2003.68	0.92809	2003.68	0.94983	2003.68	0.95394			2003.68	0.68384	2003.68	0.94311	2003.68	1.01605	2003.68
					491.221	-3.13972e-14		491.954	-5.39796e-14		497.735	-1.46148e-14			491.221	6.87865e-13		491.954	6.19431e-13		498.399	8.17083e-14			2001.75	0.98738	2001.75	0.98485	2001.75	0.96683	2001.75	0.94685	2001.75	0.93125	2001.75	0.92809	2001.75	0.95372	2001.75	0.95815			2001.75	0.68399	2001.75	0.94134	2001.75	1.01225	2001.75
					491.666	-3.03644e-14		492.4	-5.414e-14		498.187	-1.0868e-14			491.666	6.84641e-13		492.4	6.20679e-13		498.851	8.1807e-14			1999.82	0.98934	1999.82	0.98743	1999.82	0.96752	1999.82	0.94011	1999.82	0.92775	1999.82	0.9246	1999.82	0.95014	1999.82	0.95454			1999.82	0.68508	1999.82	0.9422	1999.82	1.01183	1999.82
					492.112	-3.1122e-14		492.846	-5.57826e-14		498.639	-1.68227e-14			492.112	6.81275e-13		492.846	6.22182e-13		499.303	8.3132e-14			1997.89	0.99146	1997.89	0.99015	1997.89	0.97153	1997.89	0.94011	1997.89	0.92775	1997.89	0.9246	1997.89	0.95014	1997.89	0.95454			1997.89	0.68657	1997.89	0.94448	1997.89	1.01183	1997.89
					492.557	-3.12221e-14		493.292	-5.63213e-14		499.091	-1.58097e-14			492.557	6.78391e-13		493.292	6.2366e-13		499.756	8.35506e-14			1995.96	0.9928	1995.96	0.99169	1995.96	0.97523	1995.96	0.94047	1995.96	0.92453	1995.96	0.92453	1995.96	0.95372	1995.96	0.95394			1995.96	0.68797	1995.96	0.94568	1995.96	1.00847	1995.96
					493.001	-3.088e-14		493.739	-5.94635e-14		499.544	-1.59568e-14			493.001	6.74562e-13		493.739	6.2384e-13		500.208	8.28491e-14			1994.03	0.99339	1994.03	0.99257	1994.03	0.97701	1994.03	0.94194	1994.03	0.92846	1994.03	0.92426	1994.03	0.95253	1994.03	0.95576			1994.03	0.68849	1994.03	0.94602	1994.03	1.0101	1994.03
					493.446	-3.09577e-14		494.185	-5.74325e-14		499.996	-1.46182e-14			493.446	6.70844e-13		494.185	6.25383e-13		500.66	8.49312e-14			1992.11	0.99322	1992.11	0.99223	1992.11	0.97755	1992.11	0.94307	1992.11	0.92544	1992.11	0.92405	1992.11	0.95161	1992.11	0.95393			1992.11	0.68729	1992.11	0.94599	1992.11	1.0079	1992.11
					493.891	-3.21717e-14		494.632	-5.71381e-14		500.448	-1.32618e-14			493.891	6.67945e-13		494.632	6.26972e-13		501.113	8.67919e-14			1990.18	0.99236	1990.18	0.99016	1990.18	0.97604	1990.18	0.93942	1990.18	0.92875	1990.18	0.92776	1990.18	0.9559	1990.18	0.95454			1990.18	0.68501	1990.18	0.9446	1990.18	1.0075	1990.18
					494.336	-3.14752e-14		495.078	-5.69153e-14		500.9	-1.96353e-14			494.336	6.64281e-13		495.078	6.31436e-13		501.566	8.60607e-14			1988.25	0.99148	1988.25	0.98814	1988.25	0.97321	1988.25	0.94157	1988.25	0.93171	1988.25	0.92793	1988.25	0.95677	1988.25	0.95637			1988.25	0.6839	1988.25	0.94334	1988.25	1.00969	1988.25
					494.781	-3.14119e-14		495.524	-5.68943e-14		501.353	-1.80558e-14			494.781	6.61463e-13		495.524	6.33718e-13		502.018	8.57538e-14			1986.32	0.99068	1986.32	0.98695	1986.32	0.97141	1986.32	0.94047	1986.32	0.93125	1986.32	0.92809	1986.32	0.95761	1986.32	0.95394			1986.32	0.68439	1986.32	0.944	1986.32	1.00847	1986.32
					495.227	-3.1447e-14		495.97	-5.53581e-14		501.804	-1.6556e-14			495.227	6.58326e-13		495.97	6.35698e-13		502.47	8.5851e-14			1984.39	0.98976	1984.39	0.986	1984.39	0.97152	1984.39	0.93975	1984.39	0.92761	1984.39	0.92819	1984.39	0.9543	1984.39	0.95097			1984.39	0.68465	1984.39	0.94453	1984.39	1.00767	1984.39
					495.672	-3.17128e-14		496.416	-5.61608e-14		502.256	-2.90966e-14			495.672	6.55727e-13		496.416	6.36722e-13		502.922	8.45782e-14			1982.46	0.98961	1982.46	0.98577	1982.46	0.97288	1982.46	0.94292	1982.46	0.93095	1982.46	0.92819	1982.46	0.9543	1982.46	0.95097			1982.46	0.68384	1982.46	0.94333	1982.46	1.00728	1982.46
					496.117	-3.07529e-14		496.862	-5.56092e-14		502.709	-1.2833e-14			496.117	6.52705e-13		496.862	6.39755e-13		503.374	8.40709e-14			1980.54	0.99037	1980.54	0.98654	1980.54	0.973	1980.54	0.94255	1980.54	0.92748	1980.54	0.92825	1980.54	0.95459	1980.54	0.94742			1980.54	0.68224	1980.54	0.94085	1980.54	1.00728	1980.54
					496.562	-3.09923e-14		497.308	-5.6002e-14		503.161	-1.89953e-14			496.562	6.49921e-13		497.308	6.40967e-13		503.826	8.4667e-14			1978.61	0.98997	1978.61	0.98727	1978.61	0.9699	1978.61	0.94571	1978.61	0.9308	1978.61	0.92825	1978.61	0.95459	1978.61	0.95158			1978.61	0.68094	1978.61	0.9386	1978.61	1.0106	1978.61
					497.008	-3.09976e-14		497.754	-5.58488e-14		503.613	-1.64638e-14			497.008	6.47149e-13		497.754	6.42497e-13		504.279	8.46973e-14			1976.68	0.98795	1976.68	0.98712	1976.68	0.9657	1976.68	0.94571	1976.68	0.93412	1976.68	0.93176	1976.68	0.95844	1976.68	0.95573			1976.68	0.6821	1976.68	0.9393	1976.68	1.0106	1976.68
					497.453	-3.0459e-14		498.2	-5.68155e-14		504.066	-8.83897e-15			497.453	6.44935e-13		498.2	6.43101e-13		504.732	8.65527e-14			1974.75	0.98698	1974.75	0.98669	1974.75	0.9649	1974.75	0.94219	1974.75	0.93065	1974.75	0.9283	1974.75	0.95488	1974.75	0.95218			1974.75	0.68539	1974.75	0.94262	1974.75	1.0102	1974.75
					497.898	-2.98536e-14		498.647	-5.65656e-14		504.519	-1.47421e-14			497.898	6.4296e-13		498.647	6.44589e-13		505.184	8.71765e-14			1972.82	0.98756	1972.82	0.98671	1972.82	0.96801	1972.82	0.94219	1972.82	0.93065	1972.82	0.9318	1972.82	0.95488	1972.82	0.95218			1972.82	0.68715	1972.82	0.94488	1972.82	1.0102	1972.82
					498.343	-2.95972e-14		499.093	-5.68125e-14		504.971	-1.05552e-14			498.343	6.41179e-13		499.093	6.44443e-13		505.636	8.66147e-14			1970.89	0.98795	1970.89	0.98721	1970.89	0.97101	1970.89	0.94608	1970.89	0.93429	1970.89	0.93525	1970.89	0.95817	1970.89	0.95514			1970.89	0.68575	1970.89	0.94441	1970.89	1.00728	1970.89
					498.788	-2.869e-14		499.539	-5.65411e-14		505.423	-1.43755e-14			498.788	6.38138e-13		499.539	6.45117e-13		506.089	8.73339e-14			1968.96	0.98832	1968.96	0.98799	1968.96	0.97191	1968.96	0.94403	1968.96	0.93478	1968.96	0.9316	1968.96	0.95733	1968.96	0.95334			1968.96	0.6835	1968.96	0.94252	1968.96	1.00511	1968.96
					499.233	-2.90421e-14		499.986	-5.68998e-14		505.876	-1.76529e-14			499.233	6.35148e-13		499.986	6.43536e-13		506.541	8.75873e-14			1967.04	0.98906	1967.04	0.98759	1967.04	0.9723	1967.04	0.94157	1967.04	0.93171	1967.04	0.93152	1967.04	0.95677	1967.04	0.95212			1967.04	0.68279	1967.04	0.94111	1967.04	1.00213	1967.04
					499.678	-2.86253e-14		500.432	-5.50552e-14		506.328	-1.80872e-14			499.678	6.32823e-13		500.432	6.43854e-13		506.993	8.79384e-14			1965.11	0.98919	1965.11	0.98593	1965.11	0.97256	1965.11	0.94403	1965.11	0.9314	1965.11	0.9316	1965.11	0.95733	1965.11	0.95334			1965.11	0.68331	1965.11	0.94109	1965.11	1.00137	1965.11
					500.123	-2.90217e-14		500.878	-5.62267e-14		506.78	-1.67974e-14			500.123	6.30403e-13		500.878	6.43745e-13		507.445	8.85321e-14			1963.18	0.98908	1963.18	0.98594	1963.18	0.97217	1963.18	0.94255	1963.18	0.92748	1963.18	0.92825	1963.18	0.95844	1963.18	0.95158			1963.18	0.68317	1963.18	0.94194	1963.18	1.00728	1963.18
					500.568	-2.96568e-14		501.325	-5.70617e-14		507.232	-1.26599e-14			500.568	6.27269e-13		501.325	6.44481e-13		507.897	9.08762e-14			1961.25	0.98966	1961.25	0.98793	1961.25	0.97217	1961.25	0.94183	1961.25	0.9272	1961.25	0.92486	1961.25	0.95516	1961.25	0.94865			1961.25	0.6822	1961.25	0.94279	1961.25	1.0102	1961.25
					501.013	-3.05077e-14		501.771	-5.92461e-14		507.685	-1.79114e-14			501.013	6.25199e-13		501.771	6.44636e-13		508.35	9.25735e-14			1959.32	0.98986	1959.32	0.98853	1959.32	0.97285	1959.32	0.94183	1959.32	0.9272	1959.32	0.92486	1959.32	0.95516	1959.32	0.95278			1959.32	0.68224	1959.32	0.94344	1959.32	1.0102	1959.32
					501.458	-3.03226e-14		502.217	-6.00457e-14		508.137	-1.68914e-14			501.458	6.22675e-13		502.217	6.451e-13		508.803	9.45043e-14			1957.39	0.98856	1957.39	0.98688	1957.39	0.9733	1957.39	0.94496	1957.39	0.9272	1957.39	0.92486	1957.39	0.95134	1957.39	0.95278			1957.39	0.68351	1957.39	0.94343	1957.39	1.0065	1957.39
					501.904	-3.00632e-14		502.663	-6.06156e-14		508.59	-1.58631e-14			501.904	6.20353e-13		502.663	6.46006e-13		509.255	8.66323e-14			1955.47	0.98666	1955.47	0.98489	1955.47	0.97284	1955.47	0.94847	1955.47	0.93396	1955.47	0.9318	1955.47	0.95488	1955.47	0.95632			1955.47	0.68447	1955.47	0.94203	1955.47	1.0065	1955.47
					502.348	-3.02355e-14		503.109	-6.00021e-14		509.042	-1.59279e-14			502.348	6.16784e-13		503.109	6.4661e-13		509.707	8.73113e-14			1953.54	0.98547	1953.54	0.98361	1953.54	0.97174	1953.54	0.95161	1953.54	0.93728	1953.54	0.93531	1953.54	0.95871	1953.54	0.95632			1953.54	0.68486	1953.54	0.93996	1953.54	1.0098	1953.54
					502.793	-2.97195e-14		503.555	-5.95519e-14		509.494	-1.55442e-14			502.793	6.12592e-13		503.555	6.46462e-13		510.159	8.73198e-14			1951.61	0.98609	1951.61	0.98395	1951.61	0.97146	1951.61	0.94809	1951.61	0.9371	1951.61	0.93184	1951.61	0.95898	1951.61	0.9569			1951.61	0.68486	1951.61	0.93911	1951.61	1.0094	1951.61
					503.238	-2.97535e-14		504.001	-5.75288e-14		509.947	-1.49399e-14			503.238	6.09335e-13		504.001	6.47857e-13		510.612	8.66389e-14			1949.68	0.98817	1949.68	0.98571	1949.68	0.97216	1949.68	0.94809	1949.68	0.9371	1949.68	0.93184	1949.68	0.9628	1949.68	0.9569			1949.68	0.68428	1949.68	0.94009	1949.68	1.0098	1949.68
					503.683	-2.90696e-14		504.447	-5.59901e-14		510.399	-1.93121e-14			503.683	6.06474e-13		504.447	6.47174e-13		511.064	8.53003e-14			1947.75	0.98972	1947.75	0.98771	1947.75	0.97233	1947.75	0.94533	1947.75	0.93396	1947.75	0.9283	1947.75	0.95871	1947.75	0.95632			1947.75	0.68344	1947.75	0.94178	1947.75	1.01393	1947.75
					504.128	-2.97843e-14		504.893	-5.57416e-14		510.851	-1.5963e-14			504.128	6.03733e-13		504.893	6.49692e-13		511.516	9.38747e-14			1945.82	0.99079	1945.82	0.98962	1945.82	0.97173	1945.82	0.94366	1945.82	0.93125	1945.82	0.92453	1945.82	0.95761	1945.82	0.95394			1945.82	0.6829	1945.82	0.94284	1945.82	1.01562	1945.82
					504.573	-2.96795e-14		505.339	-5.53493e-14		511.303	-1.53928e-14			504.573	6.00538e-13		505.339	6.49839e-13		511.968	8.71298e-14			1943.89	0.99248	1943.89	0.99047	1943.89	0.97107	1943.89	0.94595	1943.89	0.93219	1943.89	0.92776	1943.89	0.9559	1943.89	0.95024			1943.89	0.68255	1943.89	0.94274	1943.89	1.01437	1943.89
					505.019	-2.95978e-14		505.785	-5.43776e-14		511.756	-1.65407e-14			505.019	5.96977e-13		505.785	6.50397e-13		512.42	8.70861e-14			1941.97	0.99256	1941.97	0.98907	1941.97	0.9704	1941.97	0.94307	1941.97	0.93235	1941.97	0.93135	1941.97	0.95561	1941.97	0.95393			1941.97	0.68228	1941.97	0.94266	1941.97	1.01481	1941.97
					505.463	-2.9454e-14		506.231	-5.4801e-14		512.208	-1.62099e-14			505.463	5.93872e-13		506.231	6.50211e-13		512.873	8.79253e-14			1940.04	0.98956	1940.04	0.98648	1940.04	0.96967	1940.04	0.94047	1940.04	0.93125	1940.04	0.93164	1940.04	0.95372	1940.04	0.95394			1940.04	0.68264	1940.04	0.94383	1940.04	1.00847	1940.04
					505.908	-3.00216e-14		506.677	-5.53258e-14		512.66	-1.50269e-14			505.908	5.90517e-13		506.677	6.51193e-13		513.325	9.00735e-14			1938.11	0.98678	1938.11	0.98458	1938.11	0.96987	1938.11	0.93801	1938.11	0.92694	1938.11	0.92845	1938.11	0.95193	1938.11	0.94987			1938.11	0.68314	1938.11	0.94444	1938.11	1.00612	1938.11
					506.353	-3.04725e-14		507.124	-5.60268e-14		513.113	-1.4472e-14			506.353	5.86743e-13		507.124	6.51375e-13		513.778	9.02889e-14			1936.18	0.98661	1936.18	0.98412	1936.18	0.97122	1936.18	0.94041	1936.18	0.92667	1936.18	0.92512	1936.18	0.95251	1936.18	0.95106			1936.18	0.68327	1936.18	0.94336	1936.18	1.00862	1936.18
					506.798	-3.03664e-14		507.57	-5.59109e-14		513.566	-1.41564e-14			506.798	5.83224e-13		507.57	6.51385e-13		514.23	9.78324e-14			1934.25	0.9878	1934.25	0.98482	1934.25	0.97263	1934.25	0.94041	1934.25	0.92667	1934.25	0.92512	1934.25	0.95628	1934.25	0.947			1934.25	0.68383	1934.25	0.94252	1934.25	1.01188	1934.25
					507.243	-3.07358e-14		508.016	-5.61764e-14		514.018	-1.76184e-14			507.243	5.79781e-13		508.016	6.52815e-13		514.683	9.75512e-14			1932.32	0.98897	1932.32	0.98634	1932.32	0.97392	1932.32	0.9435	1932.32	0.92667	1932.32	0.92856	1932.32	0.95628	1932.32	0.947			1932.32	0.68426	1932.32	0.94241	1932.32	1.01515	1932.32
					507.689	-3.04913e-14		508.463	-5.56184e-14		514.47	-1.48086e-14			507.689	5.77191e-13		508.463	6.5339e-13		515.135	9.75327e-14			1930.4	0.99004	1930.4	0.98813	1930.4	0.97541	1930.4	0.94007	1930.4	0.92654	1930.4	0.92518	1930.4	0.9528	1930.4	0.94355			1930.4	0.68339	1930.4	0.94187	1930.4	1.01515	1930.4
					508.134	-3.03054e-14		508.91	-5.52121e-14		514.922	-1.87001e-14			508.134	5.73836e-13		508.91	6.53224e-13		515.588	9.7673e-14			1928.47	0.9905	1928.47	0.98918	1928.47	0.9763	1928.47	0.94314	1928.47	0.92654	1928.47	0.92518	1928.47	0.94905	1928.47	0.9476			1928.47	0.68195	1928.47	0.94069	1928.47	1.01473	1928.47
					508.579	-3.02002e-14		509.355	-5.45959e-14		515.374	-1.79249e-14			508.579	5.70393e-13		509.355	6.54282e-13		516.04	9.8141e-14			1926.54	0.99045	1926.54	0.98875	1926.54	0.97469	1926.54	0.94386	1926.54	0.92354	1926.54	0.92505	1926.54	0.94845	1926.54	0.95047			1926.54	0.68112	1926.54	0.93908	1926.54	1.01188	1926.54
					509.024	-3.00017e-14		509.802	-5.40076e-14		515.826	-1.3433e-14			509.024	5.67052e-13		509.802	6.55278e-13		516.492	9.90469e-14			1924.61	0.99089	1924.61	0.98823	1924.61	0.97101	1924.61	0.94608	1924.61	0.92428	1924.61	0.92819	1924.61	0.95044	1924.61	0.95514			1924.61	0.6814	1924.61	0.93779	1924.61	1.0106	1924.61
					509.469	-2.98224e-14		510.248	-5.50574e-14		516.279	-1.91857e-14			509.469	5.63602e-13		510.248	6.52467e-13		516.945	1.00238e-13			1922.68	0.99153	1922.68	0.98923	1922.68	0.96893	1922.68	0.94802	1922.68	0.92831	1922.68	0.92793	1922.68	0.95283	1922.68	0.95637			1922.68	0.68236	1922.68	0.93815	1922.68	1.00887	1922.68
					509.915	-3.07929e-14		510.694	-5.55911e-14		516.732	-2.09248e-14			509.915	5.60669e-13		510.694	6.52525e-13		517.397	1.01059e-13			1920.75	0.9917	1920.75	0.99015	1920.75	0.97025	1920.75	0.94556	1920.75	0.93203	1920.75	0.92419	1920.75	0.95222	1920.75	0.95516			1920.75	0.68296	1920.75	0.94015	1920.75	1.01351	1920.75
					510.359	-3.17096e-14		511.141	-5.67988e-14		517.184	-1.30262e-14			510.359	5.57311e-13		511.141	6.53397e-13		517.849	1.01801e-13			1918.82	0.99144	1918.82	0.98881	1918.82	0.97267	1918.82	0.94307	1918.82	0.93235	1918.82	0.9204	1918.82	0.95161	1918.82	0.94961			1918.82	0.68249	1918.82	0.94193	1918.82	1.0075	1918.82
					510.804	-3.14836e-14		511.587	-5.64422e-14		517.636	-1.70126e-14			510.804	5.53679e-13		511.587	6.53587e-13		518.302	1.01491e-13			1916.9	0.98939	1916.9	0.98585	1916.9	0.97257	1916.9	0.94231	1916.9	0.93545	1916.9	0.92419	1916.9	0.95222	1916.9	0.95087			1916.9	0.68088	1916.9	0.94216	1916.9	1.00669	1916.9
					511.25	-3.21231e-14		512.033	-5.85289e-14		518.089	-1.14394e-14			511.25	5.49959e-13		512.033	6.53577e-13		518.754	1.01692e-13			1914.97	0.98597	1914.97	0.98346	1914.97	0.97045	1914.97	0.94219	1914.97	0.93396	1914.97	0.9248	1914.97	0.95488	1914.97	0.94804			1914.97	0.67926	1914.97	0.94104	1914.97	1.0102	1914.97
					511.695	-3.22283e-14		512.479	-5.86947e-14		518.541	-1.92028e-14			511.695	5.46077e-13		512.479	6.54361e-13		519.206	1.01232e-13			1913.04	0.984	1913.04	0.98222	1913.04	0.97	1913.04	0.94386	1913.04	0.93333	1913.04	0.9285	1913.04	0.956	1913.04	0.95454			1913.04	0.67884	1913.04	0.93891	1913.04	1.00823	1913.04
					512.141	-3.14557e-14		512.925	-5.86008e-14		518.993	-1.69344e-14			512.141	5.42683e-13		512.925	6.54825e-13		519.658	1.01617e-13			1911.11	0.98394	1911.11	0.98145	1911.11	0.97106	1911.11	0.94147	1911.11	0.93036	1911.11	0.9284	1911.11	0.95545	1911.11	0.95337			1911.11	0.67929	1911.11	0.93666	1911.11	1.01269	1911.11
					512.586	-3.09387e-14		513.37	-5.81626e-14		519.445	-1.39821e-14			512.586	5.38924e-13		513.37	6.5572e-13		520.111	1.00115e-13			1909.18	0.98479	1909.18	0.98138	1909.18	0.97151	1909.18	0.94219	1909.18	0.93065	1909.18	0.9283	1909.18	0.95488	1909.18	0.95218			1909.18	0.68031	1909.18	0.93613	1909.18	1.0131	1909.18
					513.031	-3.15701e-14		513.816	-5.90916e-14		519.897	-2.05979e-14			513.031	5.34228e-13		513.816	6.57293e-13		520.563	1.01642e-13			1907.25	0.98563	1907.25	0.98226	1907.25	0.97112	1907.25	0.93801	1907.25	0.93021	1907.25	0.92845	1907.25	0.95193	1907.25	0.95396			1907.25	0.68222	1907.25	0.9377	1907.25	1.01927	1907.25
					513.477	-3.09961e-14		514.262	-5.83036e-14		520.35	-1.50983e-14			513.477	5.30413e-13		514.262	6.58906e-13		521.016	1.01397e-13			1905.33	0.98564	1905.33	0.98258	1905.33	0.96998	1905.33	0.93972	1905.33	0.92964	1905.33	0.92865	1905.33	0.94935	1905.33	0.95224			1905.33	0.68427	1905.33	0.94023	1905.33	1.01432	1905.33
					513.923	-3.11109e-14		514.708	-5.75124e-14		520.803	-1.76157e-14			513.923	5.26438e-13		514.708	6.5987e-13		521.468	1.00891e-13			1903.4	0.98511	1903.4	0.98176	1903.4	0.96826	1903.4	0.94208	1903.4	0.92936	1903.4	0.92875	1903.4	0.94994	1903.4	0.94939			1903.4	0.68493	1903.4	0.94146	1903.4	1.00991	1903.4
					514.367	-3.18232e-14		515.155	-5.61133e-14		521.255	-1.49548e-14			514.367	5.19065e-13		515.155	6.65039e-13		521.92	1.00842e-13			1901.47	0.98457	1901.47	0.98151	1901.47	0.96686	1901.47	0.94173	1901.47	0.92923	1901.47	0.92542	1901.47	0.95023	1901.47	0.94998			1901.47	0.68429	1901.47	0.93987	1901.47	1.01271	1901.47
					514.813	-3.24457e-14		515.601	-5.55252e-14		521.707	-9.48449e-15			514.813	5.14907e-13		515.601	6.6655e-13		522.372	1.01879e-13			1899.54	0.98381	1899.54	0.98281	1899.54	0.96612	1899.54	0.94512	1899.54	0.93577	1899.54	0.92875	1899.54	0.95365	1899.54	0.9534			1899.54	0.68376	1899.54	0.93835	1899.54	1.00914	1899.54
					515.258	-3.11321e-14		516.047	-5.49264e-14		522.159	-1.22097e-14			515.258	5.10773e-13		516.047	6.68211e-13		522.825	1.00696e-13			1897.61	0.98335	1897.61	0.98424	1897.61	0.96561	1897.61	0.94584	1897.61	0.93287	1897.61	0.92865	1897.61	0.95682	1897.61	0.95224			1897.61	0.68327	1897.61	0.9395	1897.61	1.01351	1897.61
					515.703	-3.09515e-14		516.493	-5.42421e-14		522.612	-2.80601e-14			515.703	5.07218e-13		516.493	6.70375e-13		523.277	1.00441e-13			1895.68	0.9842	1895.68	0.98494	1895.68	0.96548	1895.68	0.94386	1895.68	0.93007	1895.68	0.93196	1895.68	0.956	1895.68	0.95454			1895.68	0.68237	1895.68	0.94112	1895.68	1.01108	1895.68
					516.147	-3.31364e-14		516.94	-5.36899e-14		523.064	-1.63847e-14			516.147	5.03017e-13		516.94	6.72592e-13		523.729	1.01985e-13			1893.75	0.98577	1893.75	0.98604	1893.75	0.96727	1893.75	0.94076	1893.75	0.92681	1893.75	0.92505	1893.75	0.95222	1893.75	0.95047			1893.75	0.6822	1893.75	0.94077	1893.75	1.01148	1893.75
					516.593	-3.21716e-14		517.386	-5.44207e-14		523.516	-1.6143e-14			516.593	4.99066e-13		517.386	6.73737e-13		524.18	1.02821e-13			1891.83	0.98719	1891.83	0.98834	1891.83	0.97075	1891.83	0.94183	1891.83	0.9305	1891.83	0.92486	1891.83	0.95516	1891.83	0.95278			1891.83	0.68276	1891.83	0.93954	1891.83	1.00901	1891.83
					517.038	-3.13471e-14		517.832	-5.45529e-14		523.968	-1.38686e-14			517.038	4.95275e-13		517.832	6.74699e-13		524.633	1.03494e-13			1889.9	0.98786	1889.9	0.99024	1889.9	0.97229	1889.9	0.94685	1889.9	0.93798	1889.9	0.92809	1889.9	0.95761	1889.9	0.95394			1889.9	0.68202	1889.9	0.9394	1889.9	1.00728	1889.9
					517.483	-3.22362e-14		518.278	-5.45762e-14		524.42	-1.53458e-14			517.483	4.91652e-13		518.278	6.76086e-13		525.085	1.04348e-13			1887.97	0.98704	1887.97	0.98932	1887.97	0.97069	1887.97	0.94925	1887.97	0.94096	1887.97	0.93172	1887.97	0.95817	1887.97	0.95931			1887.97	0.6801	1887.97	0.94036	1887.97	1.0098	1887.97
					517.928	-3.22317e-14		518.724	-5.43924e-14		524.873	-1.5424e-14			517.928	4.88291e-13		518.724	6.77432e-13		525.538	1.04819e-13			1886.04	0.98644	1886.04	0.98692	1886.04	0.96964	1886.04	0.94621	1886.04	0.9395	1886.04	0.92861	1886.04	0.95655	1886.04	0.9557			1886.04	0.67964	1886.04	0.94087	1886.04	1.0103	1886.04
					518.373	-3.01989e-14		519.17	-5.50546e-14		525.325	-2.42791e-14			518.373	4.84111e-13		519.17	6.78693e-13		525.99	1.02822e-13			1884.11	0.98709	1884.11	0.98557	1884.11	0.97004	1884.11	0.9444	1884.11	0.93545	1884.11	0.92548	1884.11	0.95421	1884.11	0.95057			1884.11	0.68038	1884.11	0.93921	1884.11	1.01193	1884.11
					518.818	-3.03462e-14		519.616	-5.569e-14		525.778	-1.6845e-14			518.818	4.8059e-13		519.616	6.79989e-13		526.442	1.0233e-13			1882.18	0.98714	1882.18	0.98486	1882.18	0.96984	1882.18	0.94369	1882.18	0.93198	1882.18	0.9256	1882.18	0.9511	1882.18	0.94777			1882.18	0.68025	1882.18	0.93584	1882.18	1.0147	1882.18
					519.263	-2.9666e-14		520.062	-5.61284e-14		526.23	-1.87816e-14			519.263	4.79811e-13		520.062	6.80986e-13		526.894	1.03288e-13			1880.26	0.98651	1880.26	0.98472	1880.26	0.96883	1880.26	0.94669	1880.26	0.93198	1880.26	0.92895	1880.26	0.95476	1880.26	0.95567			1880.26	0.67971	1880.26	0.93399	1880.26	1.01077	1880.26
					519.709	-3.00678e-14		520.508	-5.60863e-14		526.683	-1.495e-14			519.709	4.75886e-13		520.508	6.81842e-13		527.347	1.03164e-13			1878.33	0.98683	1878.33	0.98564	1878.33	0.96849	1878.33	0.94633	1878.33	0.93183	1878.33	0.92899	1878.33	0.95503	1878.33	0.9523			1878.33	0.68002	1878.33	0.93528	1878.33	1.01077	1878.33
					520.154	-3.04474e-14		520.954	-5.6266e-14		527.135	-1.99673e-14			520.154	4.72093e-13		520.954	6.82662e-13		527.799	1.03453e-13			1876.4	0.98757	1876.4	0.98596	1876.4	0.96967	1876.4	0.94597	1876.4	0.92855	1876.4	0.92572	1876.4	0.95167	1876.4	0.94894			1876.4	0.68097	1876.4	0.93838	1876.4	1.01039	1876.4
					520.599	-3.02285e-14		521.4	-5.5565e-14		527.588	-1.35985e-14			520.599	4.67631e-13		521.4	6.82724e-13		528.251	1.05148e-13			1874.47	0.98725	1874.47	0.98491	1874.47	0.971	1874.47	0.94931	1874.47	0.93183	1874.47	0.92899	1874.47	0.95138	1874.47	0.94836			1874.47	0.68176	1874.47	0.94123	1874.47	1.01077	1874.47
					521.044	-3.08608e-14		521.847	-5.46201e-14		528.04	-1.55976e-14			521.044	4.64388e-13		521.847	6.83345e-13		528.703	1.06319e-13			1872.54	0.98626	1872.54	0.98464	1872.54	0.97071	1872.54	0.94584	1872.54	0.92964	1872.54	0.92524	1872.54	0.94935	1872.54	0.9482			1872.54	0.68176	1872.54	0.94231	1872.54	1.01715	1872.54
					521.49	-3.19843e-14		522.293	-5.4739e-14		528.492	-1.61418e-14			521.49	4.60761e-13		522.293	6.85309e-13		529.156	1.06722e-13			1870.61	0.98574	1870.61	0.98653	1870.61	0.96996	1870.61	0.94962	1870.61	0.9358	1870.61	0.9277	1870.61	0.95161	1870.61	0.94961			1870.61	0.68031	1870.61	0.94111	1870.61	1.01737	1870.61
					521.935	-3.14135e-14		522.739	-5.4166e-14		528.945	-1.83213e-14			521.935	4.5669e-13		522.739	6.85822e-13		529.608	1.07162e-13			1868.68	0.98642	1868.68	0.98883	1868.68	0.97128	1868.68	0.94744	1868.68	0.93419	1868.68	0.92705	1868.68	0.94805	1868.68	0.95132			1868.68	0.67804	1868.68	0.93889	1868.68	1.01485	1868.68
					522.38	-3.15036e-14		523.185	-5.38747e-14		529.397	-1.90096e-14			522.38	4.48933e-13		523.185	6.8599e-13		530.06	1.0746e-13			1866.76	0.98757	1866.76	0.98867	1866.76	0.97262	1866.76	0.94753	1866.76	0.93633	1866.76	0.92753	1866.76	0.95067	1866.76	0.95642			1866.76	0.67787	1866.76	0.93861	1866.76	1.01093	1866.76
					522.825	-3.20861e-14		523.631	-5.38497e-14		529.849	-1.22195e-14			522.825	4.45355e-13		523.631	6.86599e-13		530.512	1.08961e-13			1864.83	0.98705	1864.83	0.98588	1864.83	0.97044	1864.83	0.94695	1864.83	0.93333	1864.83	0.92505	1864.83	0.94845	1864.83	0.95047			1864.83	0.67983	1864.83	0.94001	1864.83	1.01069	1864.83
					523.27	-3.13945e-14		524.077	-5.32065e-14		530.302	-1.94921e-14			523.27	4.43113e-13		524.077	6.87051e-13		530.964	1.08806e-13			1862.9	0.98503	1862.9	0.98299	1862.9	0.96707	1862.9	0.94633	1862.9	0.92869	1862.9	0.92566	1862.9	0.94774	1862.9	0.94836			1862.9	0.68145	1862.9	0.94006	1862.9	1.01039	1862.9
					523.715	-3.12661e-14		524.524	-5.26406e-14		530.754	-1.75327e-14			523.715	4.39249e-13		524.524	6.86563e-13		531.416	1.07413e-13			1860.97	0.98315	1860.97	0.98196	1860.97	0.96575	1860.97	0.94562	1860.97	0.92842	1860.97	0.92578	1860.97	0.94833	1860.97	0.94952			1860.97	0.68196	1860.97	0.93837	1860.97	1.00963	1860.97
					524.161	-3.40067e-14		524.97	-5.30023e-14		531.206	-1.49051e-14			524.161	4.35768e-13		524.97	6.85882e-13		531.869	1.06471e-13			1859.04	0.98154	1859.04	0.98172	1859.04	0.96546	1859.04	0.94858	1859.04	0.93155	1859.04	0.92578	1859.04	0.95195	1859.04	0.95343			1859.04	0.68203	1859.04	0.93782	1859.04	1.01274	1859.04
					524.606	-3.36242e-14		525.416	-5.28584e-14		531.658	-1.63945e-14			524.606	4.31947e-13		525.416	6.86178e-13		532.321	1.06754e-13			1857.11	0.98038	1857.11	0.98179	1857.11	0.96546	1857.11	0.94491	1857.11	0.92816	1857.11	0.92261	1857.11	0.9525	1857.11	0.95066			1857.11	0.6825	1857.11	0.93954	1857.11	1.01235	1857.11
					525.051	-3.2255e-14		525.863	-5.29947e-14		532.111	-1.91268e-14			525.051	4.28869e-13		525.863	6.85339e-13		532.773	1.06428e-13			1855.19	0.98022	1855.19	0.98303	1855.19	0.96673	1855.19	0.94457	1855.19	0.93112	1855.19	0.92268	1855.19	0.95278	1855.19	0.9551			1855.19	0.68379	1855.19	0.94095	1855.19	1.01159	1855.19
					525.496	-3.22482e-14		526.309	-5.44988e-14		532.563	-1.30219e-14			525.496	4.25144e-13		526.309	6.85517e-13		533.225	1.06004e-13			1853.26	0.98061	1853.26	0.98414	1853.26	0.96779	1853.26	0.94457	1853.26	0.93112	1853.26	0.92595	1853.26	0.95278	1853.26	0.9551			1853.26	0.68475	1853.26	0.94007	1853.26	1.01122	1853.26
					525.942	-3.19277e-14		526.756	-5.47823e-14		533.016	-1.55793e-14			525.942	4.22587e-13		526.756	6.85035e-13		533.678	1.07214e-13			1851.33	0.98119	1851.33	0.98416	1851.33	0.96763	1851.33	0.94491	1851.33	0.92816	1851.33	0.9259	1851.33	0.9525	1851.33	0.95066			1851.33	0.68339	1851.33	0.93822	1851.33	1.01197	1851.33
					526.387	-2.87111e-14		527.202	-5.50428e-14		533.468	-1.58876e-14			526.387	4.19269e-13		527.202	6.82728e-13		534.13	1.09662e-13			1849.4	0.98218	1849.4	0.98407	1849.4	0.96714	1849.4	0.94404	1849.4	0.92895	1849.4	0.92554	1849.4	0.95448	1849.4	0.95115			1849.4	0.68035	1849.4	0.93763	1849.4	1.0143	1849.4
					526.832	-2.90257e-14		527.648	-5.58648e-14		533.92	-1.49084e-14			526.832	4.15941e-13		527.648	6.80749e-13		534.582	1.09236e-13			1847.47	0.98312	1847.47	0.98426	1847.47	0.96642	1847.47	0.94608	1847.47	0.93095	1847.47	0.92819	1847.47	0.95817	1847.47	0.95097			1847.47	0.67825	1847.47	0.93812	1847.47	1.0131	1847.47
					527.277	-2.86954e-14		528.094	-5.59032e-14		534.372	-1.42879e-14			527.277	4.17153e-13		528.094	6.79783e-13		535.034	1.08931e-13			1845.54	0.9841	1845.54	0.98473	1845.54	0.96643	1845.54	0.94283	1845.54	0.93011	1845.54	0.92723	1845.54	0.9573	1845.54	0.95327			1845.54	0.67791	1845.54	0.93809	1845.54	1.01396	1845.54
					527.723	-2.84445e-14		528.54	-5.54143e-14		534.825	-1.72113e-14			527.723	4.14043e-13		528.54	6.78902e-13		535.486	1.08951e-13			1843.61	0.98539	1843.61	0.98497	1843.61	0.9678	1843.61	0.94442	1843.61	0.93075	1843.61	0.93082	1843.61	0.9561	1843.61	0.95519			1843.61	0.67845	1843.61	0.93726	1843.61	1.01173	1843.61
					528.168	-2.86472e-14		528.986	-5.54121e-14		535.277	-1.50214e-14			528.168	4.09591e-13		528.986	6.77562e-13		535.938	1.084e-13			1841.69	0.986	1841.69	0.9848	1841.69	0.96861	1841.69	0.94403	1841.69	0.9314	1841.69	0.9316	1841.69	0.95343	1841.69	0.95334			1841.69	0.67907	1841.69	0.9366	1841.69	1.01101	1841.69
					528.613	-2.87298e-14		529.432	-5.74781e-14		535.729	-1.593e-14			528.613	4.06916e-13		529.432	6.78297e-13		536.39	1.07701e-13			1839.76	0.98596	1839.76	0.98569	1839.76	0.96874	1839.76	0.94742	1839.76	0.92909	1839.76	0.93222	1839.76	0.95052	1839.76	0.95057			1839.76	0.67963	1839.76	0.9369	1839.76	1.01115	1839.76
					529.058	-2.85201e-14		529.878	-5.80615e-14		536.18	-1.62727e-14			529.058	4.04005e-13		529.878	6.78046e-13		536.842	1.08242e-13			1837.83	0.98613	1837.83	0.98699	1837.83	0.9686	1837.83	0.94597	1837.83	0.92542	1837.83	0.92904	1837.83	0.95167	1837.83	0.94894			1837.83	0.67995	1837.83	0.93793	1837.83	1.01312	1837.83
					529.503	-2.88161e-14		530.325	-5.84106e-14		536.633	-1.47668e-14			529.503	4.01708e-13		530.325	6.77071e-13		537.294	1.08264e-13			1835.9	0.98633	1835.9	0.9868	1835.9	0.9674	1835.9	0.94562	1835.9	0.92529	1835.9	0.92578	1835.9	0.94833	1835.9	0.94561			1835.9	0.67962	1835.9	0.93834	1835.9	1.00963	1835.9
					529.948	-2.90231e-14		530.771	-5.89014e-14		537.085	-1.54124e-14			529.948	3.98355e-13		530.771	6.76716e-13		537.747	1.0874e-13			1833.97	0.98682	1833.97	0.9861	1833.97	0.96734	1833.97	0.94334	1833.97	0.92554	1833.97	0.92233	1833.97	0.95138	1833.97	0.94443			1833.97	0.67907	1833.97	0.93778	1833.97	1.00726	1833.97
					530.394	-2.92121e-14		531.217	-5.86054e-14		537.538	-1.84474e-14			530.394	3.96317e-13		531.217	6.75485e-13		538.199	1.04424e-13			1832.04	0.98797	1832.04	0.98574	1832.04	0.97053	1832.04	0.94533	1832.04	0.92734	1832.04	0.9248	1832.04	0.95104	1832.04	0.9439			1832.04	0.679	1832.04	0.93729	1832.04	1.00901	1832.04
					530.839	-2.9666e-14		531.664	-5.55386e-14		537.99	-1.6834e-14			530.839	3.93018e-13		531.664	6.73897e-13		538.651	1.04603e-13			1830.11	0.98781	1830.11	0.98499	1830.11	0.97368	1830.11	0.94794	1830.11	0.92949	1830.11	0.92747	1830.11	0.95035	1830.11	0.94703			1830.11	0.67955	1830.11	0.93698	1830.11	1.01178	1830.11
					531.284	-2.91367e-14		532.11	-5.5405e-14		538.442	-1.77335e-14			531.284	3.90673e-13		532.11	6.73142e-13		539.103	1.05468e-13			1828.19	0.98527	1828.19	0.98478	1828.19	0.9734	1828.19	0.94835	1828.19	0.92964	1828.19	0.92741	1828.19	0.95003	1828.19	0.94637			1828.19	0.68041	1828.19	0.93711	1828.19	1.00832	1828.19
					531.729	-3.02505e-14		532.556	-5.50154e-14		538.894	-1.84669e-14			531.729	3.8878e-13		532.556	6.73356e-13		539.556	1.06212e-13			1826.26	0.98286	1826.26	0.98519	1826.26	0.97121	1826.26	0.94595	1826.26	0.93219	1826.26	0.92412	1826.26	0.94794	1826.26	0.95024			1826.26	0.68057	1826.26	0.9385	1826.26	1.01309	1826.26
					532.174	-3.03358e-14		533.002	-5.52663e-14		539.347	-1.9971e-14			532.174	3.86188e-13		533.002	6.72976e-13		540.008	1.08427e-13			1824.33	0.98183	1824.33	0.98427	1824.33	0.96924	1824.33	0.94292	1824.33	0.92761	1824.33	0.92114	1824.33	0.94658	1824.33	0.9468			1824.33	0.6796	1824.33	0.93955	1824.33	1.0098	1824.33
					532.619	-3.09539e-14		533.448	-5.65664e-14		539.799	-1.68081e-14			532.619	3.84153e-13		533.448	6.71529e-13		540.46	1.14981e-13			1822.4	0.98241	1822.4	0.98379	1822.4	0.96977	1822.4	0.94173	1822.4	0.92923	1822.4	0.91867	1822.4	0.94654	1822.4	0.94998			1822.4	0.67852	1822.4	0.93857	1822.4	1.00838	1822.4
					533.064	-3.12204e-14		533.894	-5.80127e-14		540.251	-1.56034e-14			533.064	3.82633e-13		533.894	6.70546e-13		540.912	1.1556e-13			1820.47	0.98392	1820.47	0.98533	1820.47	0.97198	1820.47	0.94163	1820.47	0.92803	1820.47	0.91941	1820.47	0.94561	1820.47	0.95123			1820.47	0.67755	1820.47	0.93715	1820.47	1.00815	1820.47
					533.509	-3.17975e-14		534.34	-5.75979e-14		540.703	-1.44683e-14			533.509	3.80464e-13		534.34	6.68186e-13		541.365	1.16244e-13			1818.54	0.98421	1818.54	0.98589	1818.54	0.97204	1818.54	0.94097	1818.54	0.9247	1818.54	0.91957	1818.54	0.9462	1818.54	0.94851			1818.54	0.67621	1818.54	0.93638	1818.54	1.00438	1818.54
					533.954	-3.18898e-14		534.787	-5.79421e-14		541.156	-1.80405e-14			533.954	3.7844e-13		534.787	6.66503e-13		541.817	1.17256e-13			1816.62	0.9827	1816.62	0.98414	1816.62	0.96927	1816.62	0.94097	1816.62	0.9247	1816.62	0.91632	1816.62	0.9462	1816.62	0.94467			1816.62	0.67482	1816.62	0.93494	1816.62	1.00473	1816.62
					534.399	-3.24466e-14		535.233	-5.72213e-14		541.608	-1.36165e-14			534.399	3.76495e-13		535.233	6.65376e-13		542.27	1.17364e-13			1814.69	0.98123	1814.69	0.98221	1814.69	0.96619	1814.69	0.93838	1814.69	0.92174	1814.69	0.91623	1814.69	0.94591	1814.69	0.94409			1814.69	0.67394	1814.69	0.93316	1814.69	1.00852	1814.69
					534.843	-3.21367e-14		535.679	-5.62693e-14		542.06	-1.60206e-14			534.843	3.74846e-13		535.679	6.63686e-13		542.722	1.13743e-13			1812.76	0.98076	1812.76	0.9805	1812.76	0.96379	1812.76	0.93439	1812.76	0.91609	1812.76	0.91234	1812.76	0.94045	1812.76	0.94049			1812.76	0.6738	1812.76	0.93301	1812.76	1.01115	1812.76
					535.288	-3.15226e-14		536.126	-5.64382e-14		542.512	-1.52271e-14			535.288	3.72485e-13		536.126	6.62465e-13		543.175	1.13557e-13			1810.83	0.97979	1810.83	0.97872	1810.83	0.96202	1810.83	0.93666	1810.83	0.91996	1810.83	0.915	1810.83	0.94187	1810.83	0.94013			1810.83	0.67411	1810.83	0.93338	1810.83	1.0067	1810.83
					535.733	-3.2381e-14		536.572	-5.62961e-14		542.964	-1.69418e-14			535.733	3.69708e-13		536.572	6.6215e-13		543.627	1.13764e-13			1808.9	0.9777	1808.9	0.97786	1808.9	0.96151	1808.9	0.93938	1808.9	0.92629	1808.9	0.9219	1808.9	0.94592	1808.9	0.94478			1808.9	0.67368	1808.9	0.93229	1808.9	1.00558	1808.9
					536.178	-3.17483e-14		537.018	-5.61985e-14		543.416	-1.40685e-14			536.178	3.67204e-13		537.018	6.60625e-13		544.08	1.12871e-13			1806.97	0.97675	1806.97	0.97811	1806.97	0.96208	1806.97	0.94334	1806.97	0.92869	1806.97	0.92233	1806.97	0.94774	1806.97	0.94443			1806.97	0.67167	1806.97	0.93085	1806.97	1.00652	1806.97
					536.623	-3.18322e-14		537.464	-5.67016e-14		543.869	-1.16185e-14			536.623	3.65071e-13		537.464	6.58842e-13		544.532	1.10922e-13			1805.04	0.9773	1805.04	0.97893	1805.04	0.96278	1805.04	0.94334	1805.04	0.92554	1805.04	0.92233	1805.04	0.94774	1805.04	0.94443			1805.04	0.66934	1805.04	0.93005	1805.04	1.00689	1805.04
					537.068	-3.13459e-14		537.91	-5.66016e-14		544.321	-1.60524e-14			537.068	3.63118e-13		537.91	6.57465e-13		544.984	1.14634e-13			1803.12	0.97694	1803.12	0.97987	1803.12	0.96383	1803.12	0.94422	1803.12	0.92694	1803.12	0.92153	1803.12	0.95193	1803.12	0.94987			1803.12	0.66801	1803.12	0.92927	1803.12	1.00746	1803.12
					537.513	-3.17451e-14		538.356	-5.63062e-14		544.773	-1.72137e-14			537.513	3.60694e-13		538.356	6.55724e-13		545.437	1.14688e-13			1801.19	0.97477	1801.19	0.98036	1801.19	0.96534	1801.19	0.94517	1801.19	0.92846	1801.19	0.92065	1801.19	0.95253	1801.19	0.9515			1801.19	0.66737	1801.19	0.92839	1801.19	1.00472	1801.19
					537.959	-3.1353e-14		538.803	-5.62395e-14		545.225	-1.59739e-14			537.959	3.57967e-13		538.803	6.54183e-13		545.889	1.14803e-13			1799.26	0.97247	1799.26	0.97983	1799.26	0.96566	1799.26	0.94194	1799.26	0.92504	1799.26	0.92065	1799.26	0.95253	1799.26	0.94723			1799.26	0.66717	1799.26	0.928	1799.26	1.00137	1799.26
					538.404	-3.1629e-14		539.249	-5.57813e-14		545.678	-1.72687e-14			538.404	3.55838e-13		539.249	6.52453e-13		546.341	1.15045e-13			1797.33	0.97192	1797.33	0.97759	1797.33	0.96462	1797.33	0.93975	1797.33	0.92094	1797.33	0.91761	1797.33	0.94658	1797.33	0.9468			1797.33	0.6674	1797.33	0.92758	1797.33	1.00283	1797.33
					538.849	-3.26096e-14		539.695	-5.5263e-14		546.13	-1.42699e-14			538.849	3.53632e-13		539.695	6.50873e-13		546.793	1.15687e-13			1795.4	0.97272	1795.4	0.97439	1795.4	0.96391	1795.4	0.93906	1795.4	0.92175	1795.4	0.92057	1795.4	0.94826	1795.4	0.94659			1795.4	0.66785	1795.4	0.92609	1795.4	1.00213	1795.4
					539.294	-3.28448e-14		540.141	-5.52271e-14		546.582	-1.42885e-14			539.294	3.50917e-13		540.141	6.48298e-13		547.245	1.14501e-13			1793.47	0.97235	1793.47	0.97278	1793.47	0.96297	1793.47	0.94258	1793.47	0.92404	1793.47	0.91895	1793.47	0.94632	1793.47	0.94797			1793.47	0.6681	1793.47	0.92465	1793.47	1.00988	1793.47
					539.739	-3.252e-14		540.587	-5.48458e-14		547.034	-1.54688e-14			539.739	3.48636e-13		540.587	6.4611e-13		547.697	1.15037e-13			1791.55	0.96999	1791.55	0.97294	1791.55	0.96023	1791.55	0.94027	1791.55	0.92073	1791.55	0.91866	1791.55	0.94525	1791.55	0.94589			1791.55	0.66671	1791.55	0.92471	1791.55	1.01167	1791.55
					540.184	-3.15976e-14		541.034	-5.4358e-14		547.486	-1.35774e-14			540.184	3.46136e-13		541.034	6.4374e-13		548.15	1.12985e-13			1789.62	0.96769	1789.62	0.97235	1789.62	0.95718	1789.62	0.94307	1789.62	0.92544	1789.62	0.92405	1789.62	0.95161	1789.62	0.94961			1789.62	0.66271	1789.62	0.92322	1789.62	0.99949	1789.62
					540.629	-3.17669e-14		541.48	-5.47633e-14		547.938	-1.64766e-14			540.629	3.44188e-13		541.48	6.41198e-13		548.602	1.11899e-13			1787.69	0.96623	1787.69	0.97164	1787.69	0.9563	1787.69	0.93972	1787.69	0.92319	1787.69	0.92183	1787.69	0.94935	1787.69	0.94417			1787.69	0.6583	1787.69	0.91933	1787.69	0.99674	1787.69
					541.074	-3.04997e-14		541.926	-5.47232e-14		548.39	-1.37285e-14			541.074	3.41386e-13		541.926	6.39025e-13		549.055	1.1181e-13			1785.76	0.96514	1785.76	0.97128	1785.76	0.9571	1785.76	0.93938	1785.76	0.92307	1785.76	0.9185	1785.76	0.94592	1785.76	0.94076			1785.76	0.65543	1785.76	0.91645	1785.76	0.99994	1785.76
					541.519	-2.97657e-14		542.372	-5.49593e-14		548.842	-1.92174e-14			541.519	3.3814e-13		542.372	6.37506e-13		549.507	1.12297e-13			1783.83	0.96218	1783.83	0.97025	1783.83	0.95758	1783.83	0.94076	1783.83	0.92354	1783.83	0.91815	1783.83	0.94845	1783.83	0.94231			1783.83	0.65327	1783.83	0.91534	1783.83	0.99812	1783.83
					541.964	-2.99371e-14		542.818	-5.53919e-14		549.294	-1.69109e-14			541.964	3.3489e-13		542.818	6.35406e-13		549.959	1.11583e-13			1781.9	0.95656	1781.9	0.96852	1781.9	0.95711	1781.9	0.9387	1781.9	0.9239	1781.9	0.91788	1781.9	0.94752	1781.9	0.94453			1781.9	0.64975	1781.9	0.91368	1781.9	0.9923	1781.9
					542.409	-3.01347e-14		543.265	-5.49974e-14		549.747	-1.73395e-14			542.409	3.3189e-13		543.265	6.33398e-13		550.411	1.1233e-13			1779.97	0.95198	1779.97	0.96584	1779.97	0.95494	1779.97	0.9387	1779.97	0.9239	1779.97	0.91788	1779.97	0.94752	1779.97	0.94453			1779.97	0.64443	1779.97	0.90989	1779.97	0.98903	1779.97
					542.855	-3.04572e-14		543.711	-5.54155e-14		550.199	-1.97018e-14			542.855	3.2903e-13		543.711	6.31167e-13		550.864	1.12805e-13			1778.05	0.95101	1778.05	0.96317	1778.05	0.95164	1778.05	0.9349	1778.05	0.92366	1778.05	0.9146	1778.05	0.94814	1778.05	0.94577			1778.05	0.63873	1778.05	0.90417	1778.05	0.98516	1778.05
					543.3	-3.01303e-14		544.157	-5.60767e-14		550.651	-1.79786e-14			543.3	3.2506e-13		544.157	6.28581e-13		551.316	1.10977e-13			1776.12	0.95127	1776.12	0.96272	1776.12	0.95049	1776.12	0.93477	1776.12	0.9214	1776.12	0.91365	1776.12	0.94528	1776.12	0.94426			1776.12	0.63342	1776.12	0.89823	1776.12	0.98463	1776.12
					543.745	-3.07454e-14		544.603	-5.62857e-14		551.103	-1.47305e-14			543.745	3.22051e-13		544.603	6.2415e-13		551.768	1.09503e-13			1774.19	0.94969	1774.19	0.96385	1774.19	0.95228	1774.19	0.93395	1774.19	0.91722	1774.19	0.91448	1774.19	0.94452	1774.19	0.94448			1774.19	0.62808	1774.19	0.89379	1774.19	0.98213	1774.19
					544.19	-3.12371e-14		545.05	-5.54543e-14		551.556	-2.58189e-14			544.19	3.19296e-13		545.05	6.22477e-13		552.221	1.00405e-13			1772.26	0.94419	1772.26	0.96266	1772.26	0.95517	1772.26	0.93396	1772.26	0.91543	1772.26	0.91638	1772.26	0.94167	1772.26	0.93995			1772.26	0.62199	1772.26	0.88945	1772.26	0.98098	1772.26
					544.635	-3.1305e-14		545.496	-5.57809e-14		552.008	-2.23706e-14			544.635	3.15694e-13		545.496	6.20611e-13		552.673	9.89531e-14			1770.33	0.93457	1770.33	0.95711	1770.33	0.95539	1770.33	0.93119	1770.33	0.91467	1770.33	0.913	1770.33	0.94447	1770.33	0.9404			1770.33	0.61371	1770.33	0.88184	1770.33	0.9708	1770.33
					545.08	-3.11655e-14		545.943	-5.5985e-14		552.46	-1.59938e-14			545.08	3.12082e-13		545.943	6.18615e-13		553.126	9.82606e-14			1768.4	0.92372	1768.4	0.9503	1768.4	0.9517	1768.4	0.9235	1768.4	0.90894	1768.4	0.90798	1768.4	0.9397	1768.4	0.9378			1768.4	0.60231	1768.4	0.87173	1768.4	0.96168	1768.4
					545.526	-3.17061e-14		546.389	-5.8466e-14		552.912	-1.74973e-14			545.526	3.08283e-13		546.389	6.17005e-13		553.578	9.84502e-14			1766.48	0.91315	1766.48	0.94373	1766.48	0.94726	1766.48	0.92106	1766.48	0.911	1766.48	0.90334	1766.48	0.9385	1766.48	0.9378			1766.48	0.58805	1766.48	0.85987	1766.48	0.95114	1766.48
					545.971	-3.1875e-14		546.835	-5.78005e-14		553.365	-1.8709e-14			545.971	3.055e-13		546.835	6.14898e-13		554.03	9.68934e-14			1764.55	0.90168	1764.55	0.9365	1764.55	0.9443	1764.55	0.91341	1764.55	0.90406	1764.55	0.90059	1764.55	0.9288	1764.55	0.93282			1764.55	0.57175	1764.55	0.84611	1764.55	0.9405	1764.55
					546.416	-3.15518e-14		547.281	-5.91053e-14		553.817	-1.47738e-14			546.416	3.02292e-13		547.281	6.12205e-13		554.482	1.04261e-13			1762.62	0.88448	1762.62	0.92576	1762.62	0.94056	1762.62	0.90957	1762.62	0.89774	1762.62	0.89899	1762.62	0.92486	1762.62	0.9259			1762.62	0.55078	1762.62	0.82841	1762.62	0.9283	1762.62
					546.861	-3.23477e-14		547.727	-5.99015e-14		554.27	-1.27765e-14			546.861	2.99237e-13		547.727	6.10366e-13		554.935	1.03937e-13			1760.69	0.86184	1760.69	0.91174	1760.69	0.93382	1760.69	0.90729	1760.69	0.89437	1760.69	0.89831	1760.69	0.92721	1760.69	0.92297			1760.69	0.52492	1760.69	0.8056	1760.69	0.90783	1760.69
					547.306	-3.17193e-14		548.173	-5.9115e-14		554.722	-2.07618e-14			547.306	2.95958e-13		548.173	6.05232e-13		555.387	1.03392e-13			1758.76	0.84203	1758.76	0.90015	1758.76	0.92739	1758.76	0.90982	1758.76	0.89433	1758.76	0.89882	1758.76	0.93239	1758.76	0.92089			1758.76	0.5009	1758.76	0.7824	1758.76	0.8873	1758.76
					547.751	-3.21217e-14		548.62	-5.72249e-14		555.175	-1.73334e-14			547.751	2.92396e-13		548.62	6.0286e-13		555.84	1.01936e-13			1756.83	0.82513	1756.83	0.89022	1756.83	0.92272	1756.83	0.9061	1756.83	0.89431	1756.83	0.89556	1756.83	0.93314	1756.83	0.92236			1756.83	0.48161	1756.83	0.76243	1756.83	0.87391	1756.83
					548.196	-3.18699e-14		549.066	-5.79326e-14		555.627	-1.34419e-14			548.196	2.89631e-13		549.066	6.01543e-13		556.292	1.01696e-13			1754.9	0.81104	1754.9	0.88005	1754.9	0.91823	1754.9	0.90287	1754.9	0.89091	1754.9	0.89556	1754.9	0.92921	1754.9	0.92661			1754.9	0.46954	1754.9	0.74933	1754.9	0.8572	1754.9
					548.641	-3.20667e-14		549.512	-5.67276e-14		556.08	-1.84605e-14			548.641	2.86619e-13		549.512	6.01815e-13		556.744	1.01173e-13			1752.98	0.80447	1752.98	0.87408	1752.98	0.91578	1752.98	0.90251	1752.98	0.89091	1752.98	0.89311	1752.98	0.92386	1752.98	0.92579			1752.98	0.46513	1752.98	0.74343	1752.98	0.85497	1752.98
					549.086	-3.19847e-14		549.959	-5.91099e-14		556.532	-1.85768e-14			549.086	2.83257e-13		549.959	5.99773e-13		557.196	1.01438e-13			1751.05	0.80557	1751.05	0.87501	1751.05	0.91768	1751.05	0.90464	1751.05	0.89485	1751.05	0.89645	1751.05	0.92659	1751.05	0.93131			1751.05	0.46437	1751.05	0.74159	1751.05	0.8547	1751.05
					549.531	-3.2473e-14		550.405	-6.02442e-14		556.984	-1.50699e-14			549.531	2.7998e-13		550.405	5.97448e-13		557.649	1.02414e-13			1749.12	0.80796	1749.12	0.87829	1749.12	0.92071	1749.12	0.89835	1749.12	0.88688	1749.12	0.89115	1749.12	0.91955	1749.12	0.92719			1749.12	0.46374	1749.12	0.74223	1749.12	0.85369	1749.12
					549.976	-3.27627e-14		550.851	-5.95955e-14		557.437	-1.44949e-14			549.976	2.77186e-13		550.851	5.95375e-13		558.101	1.02951e-13			1747.19	0.80731	1747.19	0.87805	1747.19	0.92148	1747.19	0.89922	1747.19	0.88708	1747.19	0.89378	1747.19	0.91647	1747.19	0.92723			1747.19	0.4626	1747.19	0.7436	1747.19	0.8523	1747.19
					550.421	-3.21812e-14		551.298	-5.97735e-14		557.889	-1.29206e-14			550.421	2.73771e-13		551.298	5.92751e-13		558.553	1.02929e-13			1745.26	0.80519	1745.26	0.87522	1745.26	0.92128	1745.26	0.89634	1745.26	0.88367	1745.26	0.88868	1745.26	0.91416	1745.26	0.9235			1745.26	0.46113	1745.26	0.74396	1745.26	0.85443	1745.26
					550.866	-3.17337e-14		551.744	-6.0133e-14		558.341	-1.10621e-14			550.866	2.70457e-13		551.744	5.90647e-13		559.005	1.03267e-13			1743.33	0.80196	1743.33	0.87261	1743.33	0.91954	1743.33	0.89252	1743.33	0.88013	1743.33	0.88532	1743.33	0.91511	1743.33	0.91605			1743.33	0.46005	1743.33	0.74307	1743.33	0.85461	1743.33
					551.311	-3.05526e-14		552.19	-5.73392e-14		558.793	-1.7938e-14			551.311	2.67281e-13		552.19	5.88881e-13		559.457	1.02625e-13			1741.41	0.80045	1741.41	0.87228	1741.41	0.91665	1741.41	0.89021	1741.41	0.87986	1741.41	0.8839	1741.41	0.91222	1741.41	0.91116			1741.41	0.46188	1741.41	0.74331	1741.41	0.85695	1741.41
					551.756	-3.07104e-14		552.636	-5.68343e-14		559.245	-1.48675e-14			551.756	2.62536e-13		552.636	5.85783e-13		559.91	1.00304e-13			1739.48	0.80438	1739.48	0.87511	1739.48	0.91523	1739.48	0.88707	1739.48	0.87606	1739.48	0.87949	1739.48	0.91123	1739.48	0.90483			1739.48	0.46797	1739.48	0.74773	1739.48	0.85659	1739.48
					552.202	-2.95417e-14		553.083	-5.71955e-14		559.697	-1.26074e-14			552.202	2.593e-13		553.083	5.86958e-13		560.363	9.88919e-14			1737.55	0.81252	1737.55	0.88058	1737.55	0.91548	1737.55	0.89157	1737.55	0.87574	1737.55	0.87815	1737.55	0.91305	1737.55	0.90512			1737.55	0.47737	1737.55	0.75632	1737.55	0.86698	1737.55
					552.647	-3.00035e-14		553.529	-5.68177e-14		560.15	-1.24393e-14			552.647	2.56328e-13		553.529	5.84542e-13		560.815	9.54795e-14			1735.62	0.82579	1735.62	0.88963	1735.62	0.91765	1735.62	0.89265	1735.62	0.8741	1735.62	0.88008	1735.62	0.91479	1735.62	0.90352			1735.62	0.49229	1735.62	0.77048	1735.62	0.87588	1735.62
					553.092	-2.90546e-14		553.975	-5.72112e-14		560.602	-2.01715e-14			553.092	2.53009e-13		553.975	5.81967e-13		561.268	9.29405e-14			1733.69	0.84547	1733.69	0.90228	1733.69	0.92293	1733.69	0.90115	1733.69	0.88177	1733.69	0.88916	1733.69	0.92048	1733.69	0.91375			1733.69	0.51442	1733.69	0.79196	1733.69	0.8964	1733.69
					553.537	-3.03518e-14		554.421	-5.69589e-14		561.055	-1.67971e-14			553.537	2.4981e-13		554.421	5.79314e-13		561.72	9.11443e-14			1731.76	0.86081	1731.76	0.91098	1731.76	0.92787	1731.76	0.90405	1731.76	0.88675	1731.76	0.88947	1731.76	0.92071	1731.76	0.91589			1731.76	0.53347	1731.76	0.81109	1731.76	0.91324	1731.76
					553.982	-3.01352e-14		554.868	-5.69455e-14		561.507	-1.75635e-14			553.982	2.46186e-13		554.868	5.77378e-13		562.172	8.98513e-14			1729.83	0.87216	1729.83	0.91627	1729.83	0.93129	1729.83	0.89956	1729.83	0.88369	1729.83	0.88127	1729.83	0.91464	1729.83	0.91525			1729.83	0.54888	1729.83	0.82617	1729.83	0.92613	1729.83
					554.427	-3.07721e-14		555.313	-5.6674e-14		561.959	-1.88243e-14			554.427	2.43405e-13		555.313	5.75171e-13		562.625	9.00249e-14			1727.91	0.88487	1727.91	0.92225	1727.91	0.93421	1727.91	0.90136	1727.91	0.88428	1727.91	0.88276	1727.91	0.91653	1727.91	0.91492			1727.91	0.56605	1727.91	0.84172	1727.91	0.93402	1727.91
					554.873	-3.1059e-14		555.76	-5.68906e-14		562.411	-1.84041e-14			554.873	2.40153e-13		555.76	5.72949e-13		563.077	9.22792e-14			1725.98	0.89687	1725.98	0.92818	1725.98	0.93581	1725.98	0.90561	1725.98	0.8845	1725.98	0.8813	1725.98	0.91654	1725.98	0.91735			1725.98	0.5822	1725.98	0.85545	1725.98	0.93937	1725.98
					555.318	-3.17014e-14		556.206	-5.7948e-14		562.864	-1.80503e-14			555.318	2.37668e-13		556.206	5.70658e-13		563.529	9.1624e-14			1724.05	0.908	1724.05	0.93441	1724.05	0.93649	1724.05	0.90911	1724.05	0.88768	1724.05	0.88427	1724.05	0.91945	1724.05	0.91996			1724.05	0.59626	1724.05	0.86649	1724.05	0.94595	1724.05
					555.763	-3.13292e-14		556.652	-5.84704e-14		563.316	-1.91179e-14			555.763	2.34344e-13		556.652	5.68861e-13		563.982	9.10983e-14			1722.12	0.91788	1722.12	0.94111	1722.12	0.93765	1722.12	0.90859	1722.12	0.88755	1722.12	0.88897	1722.12	0.92258	1722.12	0.92033			1722.12	0.60853	1722.12	0.87552	1722.12	0.95449	1722.12
					556.207	-3.1035e-14		557.099	-5.89759e-14		563.768	-1.87676e-14			556.207	2.31577e-13		557.099	5.66598e-13		564.434	9.16437e-14			1720.19	0.92678	1720.19	0.94762	1720.19	0.94017	1720.19	0.90595	1720.19	0.88333	1720.19	0.89018	1720.19	0.92183	1720.19	0.91934			1720.19	0.61829	1720.19	0.88327	1720.19	0.96121	1720.19
					556.652	-3.0582e-14		557.544	-5.92848e-14		564.221	-1.33125e-14			556.652	2.2993e-13		557.544	5.64875e-13		564.886	9.1747e-14			1718.26	0.9379	1718.26	0.95463	1718.26	0.9426	1718.26	0.90058	1718.26	0.88639	1718.26	0.8897	1718.26	0.91638	1718.26	0.91578			1718.26	0.62601	1718.26	0.89042	1718.26	0.97226	1718.26
					557.097	-3.05088e-14		557.991	-5.85407e-14		564.673	-1.68993e-14			557.097	2.27169e-13		557.991	5.61825e-13		565.337	9.05622e-14			1716.34	0.94871	1716.34	0.96077	1716.34	0.93792	1716.34	0.88977	1716.34	0.87669	1716.34	0.88216	1716.34	0.91635	1716.34	0.91816			1716.34	0.63112	1716.34	0.89522	1716.34	0.97985	1716.34
					557.543	-3.07984e-14		558.437	-5.66891e-14		565.126	-1.65899e-14			557.543	2.24185e-13		558.437	5.57721e-13		565.79	9.16544e-14			1714.41	0.9521	1714.41	0.96309	1714.41	0.92514	1714.41	0.87641	1714.41	0.86593	1714.41	0.87626	1714.41	0.90624	1714.41	0.91068			1714.41	0.63331	1714.41	0.89769	1714.41	0.98317	1714.41
					557.988	-3.12589e-14		558.883	-5.64565e-14		565.578	-3.02759e-14			557.988	2.21634e-13		558.883	5.55461e-13		566.242	9.08963e-14			1712.48	0.95128	1712.48	0.96295	1712.48	0.91365	1712.48	0.86887	1712.48	0.85831	1712.48	0.8657	1712.48	0.90158	1712.48	0.90539			1712.48	0.636	1712.48	0.90104	1712.48	0.98018	1712.48
					558.434	-3.14251e-14		559.329	-5.55454e-14		566.03	-1.80741e-14			558.434	2.17957e-13		559.329	5.49535e-13		566.694	8.76057e-14			1710.55	0.9515	1710.55	0.9624	1710.55	0.90806	1710.55	0.87082	1710.55	0.85664	1710.55	0.8662	1710.55	0.90065	1710.55	0.90804			1710.55	0.64122	1710.55	0.90506	1710.55	0.97909	1710.55
					558.879	-3.18948e-14		559.775	-5.51004e-14		566.482	-1.55955e-14			558.879	2.15429e-13		559.775	5.46634e-13		567.146	8.54699e-14			1708.62	0.95437	1708.62	0.96289	1708.62	0.90745	1708.62	0.87165	1708.62	0.85555	1708.62	0.86753	1708.62	0.90058	1708.62	0.91035			1708.62	0.64711	1708.62	0.90823	1708.62	0.98854	1708.62
					559.324	-3.1845e-14		560.221	-5.7801e-14		566.935	-1.86131e-14			559.324	2.11633e-13		560.221	5.44574e-13		567.598	8.51952e-14			1706.69	0.95896	1706.69	0.96532	1706.69	0.90873	1706.69	0.87021	1706.69	0.85267	1706.69	0.86547	1706.69	0.90318	1706.69	0.90811			1706.69	0.65154	1706.69	0.9108	1706.69	0.99137	1706.69
					559.769	-3.16006e-14		560.668	-5.86642e-14		567.387	-1.44878e-14			559.769	2.08646e-13		560.668	5.42065e-13		568.051	8.40751e-14			1704.76	0.96351	1704.76	0.96844	1704.76	0.90944	1704.76	0.87183	1704.76	0.8543	1704.76	0.86916	1704.76	0.9044	1704.76	0.90515			1704.76	0.65443	1704.76	0.91238	1704.76	0.99259	1704.76
					560.213	-3.10373e-14		561.114	-6.09975e-14		567.84	-1.45315e-14			560.213	2.0533e-13		561.114	5.39254e-13		568.504	8.38073e-14			1702.84	0.9679	1702.84	0.97007	1702.84	0.9113	1702.84	0.87017	1702.84	0.85082	1702.84	0.86693	1702.84	0.90263	1702.84	0.90204			1702.84	0.65689	1702.84	0.91265	1702.84	0.9923	1702.84
					560.658	-3.1514e-14		561.561	-6.14236e-14		568.292	-1.65007e-14			560.658	2.02335e-13		561.561	5.36121e-13		568.956	8.50145e-14			1700.91	0.97287	1700.91	0.9705	1700.91	0.91861	1700.91	0.86925	1700.91	0.85486	1700.91	0.8715	1700.91	0.90636	1700.91	0.90764			1700.91	0.65918	1700.91	0.91378	1700.91	0.996	1700.91
					561.103	-3.24505e-14		562.007	-6.11389e-14		568.744	-1.62044e-14			561.103	1.98907e-13		562.007	5.33715e-13		569.408	8.51194e-14			1698.98	0.97643	1698.98	0.97161	1698.98	0.92835	1698.98	0.87059	1698.98	0.84745	1698.98	0.86762	1698.98	0.90577	1698.98	0.90992			1698.98	0.66012	1698.98	0.9169	1698.98	1.00689	1698.98
					561.548	-3.18174e-14		562.453	-5.81233e-14		569.196	-1.49277e-14			561.548	1.96177e-13		562.453	5.31013e-13		569.86	8.2773e-14			1697.05	0.97775	1697.05	0.97378	1697.05	0.93169	1697.05	0.85931	1697.05	0.82982	1697.05	0.85077	1697.05	0.90779	1697.05	0.91			1697.05	0.66045	1697.05	0.91949	1697.05	1.0104	1697.05
					561.993	-3.21014e-14		562.899	-5.83542e-14		569.649	-1.73996e-14			561.993	1.93139e-13		562.899	5.28597e-13		570.312	8.14856e-14			1695.12	0.97735	1695.12	0.97363	1695.12	0.92734	1695.12	0.83634	1695.12	0.79242	1695.12	0.8192	1695.12	0.90717	1695.12	0.90098			1695.12	0.66204	1695.12	0.92133	1695.12	1.00637	1695.12
					562.438	-3.25819e-14		563.345	-5.62179e-14		570.101	-1.83531e-14			562.438	1.90472e-13		563.345	5.28005e-13		570.765	8.05069e-14			1693.19	0.97456	1693.19	0.97063	1693.19	0.91843	1693.19	0.80512	1693.19	0.75004	1693.19	0.78526	1693.19	0.89051	1693.19	0.89472			1693.19	0.66441	1693.19	0.92272	1693.19	0.9985	1693.19
					562.883	-3.15128e-14		563.791	-5.51247e-14		570.553	-1.67113e-14			562.883	1.87352e-13		563.791	5.24865e-13		571.217	7.86658e-14			1691.27	0.97166	1691.27	0.96889	1691.27	0.91022	1691.27	0.78138	1691.27	0.71836	1691.27	0.75981	1691.27	0.88071	1691.27	0.88475			1691.27	0.66631	1691.27	0.92327	1691.27	0.99867	1691.27
					563.328	-2.97903e-14		564.237	-5.47967e-14		571.005	-1.40224e-14			563.328	1.84162e-13		564.237	5.25402e-13		571.669	7.69946e-14			1689.34	0.97079	1689.34	0.97015	1689.34	0.90544	1689.34	0.76241	1689.34	0.69896	1689.34	0.74695	1689.34	0.87223	1689.34	0.88276			1689.34	0.66779	1689.34	0.92364	1689.34	1.001	1689.34
					563.773	-3.02748e-14		564.684	-5.48683e-14		571.457	-1.55628e-14			563.773	1.80639e-13		564.684	5.2251e-13		572.121	7.73332e-14			1687.41	0.97163	1687.41	0.97362	1687.41	0.90525	1687.41	0.75651	1687.41	0.69248	1687.41	0.741	1687.41	0.87215	1687.41	0.89091			1687.41	0.66944	1687.41	0.92409	1687.41	1.00409	1687.41
					564.218	-2.99578e-14		565.13	-5.43805e-14		571.91	-1.20904e-14			564.218	1.77671e-13		565.13	5.19176e-13		572.574	7.60112e-14			1685.48	0.97377	1685.48	0.97852	1685.48	0.91145	1685.48	0.76173	1685.48	0.70104	1685.48	0.74664	1685.48	0.87938	1685.48	0.89456			1685.48	0.67108	1685.48	0.92391	1685.48	1.00996	1685.48
					564.663	-2.90102e-14		565.577	-5.41246e-14		572.363	-1.64544e-14			564.663	1.74707e-13		565.577	5.16117e-13		573.026	7.48951e-14			1683.55	0.97743	1683.55	0.98108	1683.55	0.92299	1683.55	0.78589	1683.55	0.72516	1683.55	0.767	1683.55	0.88764	1683.55	0.89997			1683.55	0.67093	1683.55	0.92297	1683.55	1.01163	1683.55
					565.108	-2.9328e-14		566.023	-5.46769e-14		572.815	-1.92989e-14			565.108	1.71751e-13		566.023	5.13313e-13		573.479	7.45765e-14			1681.62	0.97898	1681.62	0.97911	1681.62	0.92897	1681.62	0.80321	1681.62	0.74169	1681.62	0.77984	1681.62	0.89437	1681.62	0.90517			1681.62	0.66996	1681.62	0.92338	1681.62	1.00866	1681.62
					565.553	-3.05447e-14		566.469	-5.53111e-14		573.268	-1.51761e-14			565.553	1.69018e-13		566.469	5.10543e-13		573.931	7.40294e-14			1679.69	0.97831	1679.69	0.97827	1679.69	0.93015	1679.69	0.81261	1679.69	0.75501	1679.69	0.79058	1679.69	0.8917	1679.69	0.90129			1679.69	0.67056	1679.69	0.92476	1679.69	1.00183	1679.69
					565.998	-3.01913e-14		566.915	-5.70073e-14		573.72	-1.67339e-14			565.998	1.66339e-13		566.915	5.07404e-13		574.383	7.16596e-14			1677.77	0.97737	1677.77	0.97948	1677.77	0.9321	1677.77	0.83063	1677.77	0.77487	1677.77	0.80374	1677.77	0.89721	1677.77	0.90307			1677.77	0.67189	1677.77	0.925	1677.77	1.00514	1677.77
					566.443	-3.04742e-14		567.361	-5.73646e-14		574.172	-2.58415e-14			566.443	1.6259e-13		567.361	5.03849e-13		574.835	6.97805e-14			1675.84	0.97656	1675.84	0.98095	1675.84	0.93716	1675.84	0.84862	1675.84	0.79503	1675.84	0.82399	1675.84	0.90205	1675.84	0.90889			1675.84	0.67296	1675.84	0.92463	1675.84	1.00806	1675.84
					566.888	-3.0392e-14		567.807	-5.70883e-14		574.625	-2.08375e-14			566.888	1.59222e-13		567.807	5.00805e-13		575.288	6.73337e-14			1673.91	0.97684	1673.91	0.98214	1673.91	0.94411	1673.91	0.87221	1673.91	0.82079	1673.91	0.84197	1673.91	0.91696	1673.91	0.91256			1673.91	0.67389	1673.91	0.92646	1673.91	1.01097	1673.91
					567.333	-2.98982e-14		568.253	-5.80307e-14		575.077	-1.7254e-14			567.333	1.56229e-13		568.253	4.9757e-13		575.74	6.5526e-14			1671.98	0.97894	1671.98	0.98373	1671.98	0.94973	1671.98	0.88468	1671.98	0.84468	1671.98	0.85786	1671.98	0.92453	1671.98	0.91927			1671.98	0.67542	1671.98	0.93013	1671.98	1.01661	1671.98
					567.779	-2.99405e-14		568.699	-5.79015e-14		575.529	-1.97134e-14			567.779	1.52943e-13		568.699	4.90364e-13		576.192	5.74551e-14			1670.05	0.98145	1670.05	0.98384	1670.05	0.95369	1670.05	0.89404	1670.05	0.86063	1670.05	0.86912	1670.05	0.92642	1670.05	0.92443			1670.05	0.67716	1670.05	0.93231	1670.05	1.01989	1670.05
					568.223	-3.06295e-14		569.145	-5.75241e-14		575.982	-1.88008e-14			568.223	1.50626e-13		569.145	4.87622e-13		576.644	5.73197e-14			1668.12	0.98139	1668.12	0.98033	1668.12	0.954	1668.12	0.9027	1668.12	0.8787	1668.12	0.87777	1668.12	0.92795	1668.12	0.92549			1668.12	0.67692	1668.12	0.93195	1668.12	1.02156	1668.12
					568.668	-3.15104e-14		569.591	-5.75807e-14		576.434	-1.77729e-14			568.668	1.48306e-13		569.591	4.84032e-13		577.096	5.61674e-14			1666.2	0.97933	1666.2	0.97789	1666.2	0.95192	1666.2	0.91143	1666.2	0.88351	1666.2	0.87975	1666.2	0.92885	1666.2	0.92418			1666.2	0.67532	1666.2	0.93166	1666.2	1.01809	1666.2
					569.113	-3.19292e-14		570.037	-5.76802e-14		576.886	-1.94607e-14			569.113	1.45946e-13		570.037	4.81317e-13		577.548	5.52586e-14			1664.27	0.97922	1664.27	0.97947	1664.27	0.95227	1664.27	0.91784	1664.27	0.88724	1664.27	0.88414	1664.27	0.9212	1664.27	0.92116			1664.27	0.6744	1664.27	0.93185	1664.27	1.01351	1664.27
					569.559	-3.29961e-14		570.482	-6.00765e-14		577.337	-1.81144e-14			569.559	1.43059e-13		570.482	4.77914e-13		578	5.41528e-14			1662.34	0.98171	1662.34	0.98179	1662.34	0.95485	1662.34	0.92292	1662.34	0.89091	1662.34	0.89084	1662.34	0.92755	1662.34	0.92647			1662.34	0.67371	1662.34	0.93048	1662.34	1.01167	1662.34
					570.004	-3.15762e-14		570.928	-6.0077e-14		577.79	-1.85527e-14			570.004	1.40688e-13		570.928	4.74526e-13		578.452	5.92072e-14			1660.41	0.98295	1660.41	0.98067	1660.41	0.95569	1660.41	0.92287	1660.41	0.89449	1660.41	0.8969	1660.41	0.928	1660.41	0.92579			1660.41	0.67222	1660.41	0.92844	1660.41	1.0144	1660.41
					570.449	-3.16715e-14		571.375	-6.00285e-14		578.242	-1.23709e-14			570.449	1.38087e-13		571.375	4.71059e-13		578.905	5.7635e-14			1658.48	0.98259	1658.48	0.9778	1658.48	0.95489	1658.48	0.92434	1658.48	0.8944	1658.48	0.89427	1658.48	0.9264	1658.48	0.92585			1658.48	0.67099	1658.48	0.92901	1658.48	1.01525	1658.48
					570.894	-3.01577e-14		571.82	-5.92719e-14		578.694	-1.74527e-14			570.894	1.35044e-13		571.82	4.67619e-13		579.357	4.82744e-14			1656.55	0.98231	1656.55	0.97648	1656.55	0.95424	1656.55	0.92368	1656.55	0.89487	1656.55	0.89624	1656.55	0.92613	1656.55	0.92061			1656.55	0.67127	1656.55	0.93122	1656.55	1.01841	1656.55
					571.339	-2.98106e-14		572.267	-5.96986e-14		579.146	-1.34025e-14			571.339	1.32278e-13		572.267	4.63884e-13		579.81	4.79661e-14			1654.62	0.98267	1654.62	0.97949	1654.62	0.95549	1654.62	0.92434	1654.62	0.89615	1654.62	0.89797	1654.62	0.92235	1654.62	0.92366			1654.62	0.67261	1654.62	0.93112	1654.62	1.02445	1654.62
					571.784	-2.95341e-14		572.713	-5.6363e-14		579.598	-1.73514e-14			571.784	1.29763e-13		572.713	4.61192e-13		580.262	4.81218e-14			1652.7	0.98419	1652.7	0.98603	1652.7	0.96007	1652.7	0.92475	1652.7	0.89693	1652.7	0.89774	1652.7	0.92702	1652.7	0.92552			1652.7	0.67344	1652.7	0.92775	1652.7	1.02375	1652.7
					572.229	-2.93103e-14		573.159	-5.71391e-14		580.051	-2.01587e-14			572.229	1.26258e-13		573.159	4.58142e-13		580.714	4.76897e-14			1650.77	0.9851	1650.77	0.98718	1650.77	0.96186	1650.77	0.91766	1650.77	0.89091	1650.77	0.89357	1650.77	0.92486	1650.77	0.92163			1650.77	0.6738	1650.77	0.92766	1650.77	1.02102	1650.77
					572.673	-2.88726e-14		573.605	-5.64845e-14		580.504	-2.04844e-14			572.673	1.23564e-13		573.605	4.59203e-13		581.166	4.67161e-14			1648.84	0.98572	1648.84	0.9861	1648.84	0.96091	1648.84	0.91673	1648.84	0.89091	1648.84	0.89219	1648.84	0.92732	1648.84	0.92408			1648.84	0.67499	1648.84	0.9308	1648.84	1.02564	1648.84
					573.118	-2.95356e-14		574.051	-5.72654e-14		580.956	-1.33384e-14			573.118	1.20199e-13		574.051	4.55994e-13		581.619	5.58868e-14			1646.91	0.98551	1646.91	0.98584	1646.91	0.95938	1646.91	0.90876	1646.91	0.87646	1646.91	0.88119	1646.91	0.92563	1646.91	0.92101			1646.91	0.67659	1646.91	0.93384	1646.91	1.02825	1646.91
					573.563	-3.0007e-14		574.496	-5.67771e-14		581.408	-1.3998e-14			573.563	1.17414e-13		574.496	4.53388e-13		582.072	5.60667e-14			1644.98	0.98295	1644.98	0.98423	1644.98	0.95622	1644.98	0.90253	1644.98	0.86483	1644.98	0.87336	1644.98	0.92087	1644.98	0.91807			1644.98	0.67723	1644.98	0.93439	1644.98	1.02531	1644.98
					574.008	-3.01989e-14		574.943	-5.74999e-14		581.86	-1.94403e-14			574.008	1.14992e-13		574.943	4.50263e-13		582.524	5.41035e-14			1643.05	0.98036	1643.05	0.98161	1643.05	0.95308	1643.05	0.89763	1643.05	0.8575	1643.05	0.86771	1643.05	0.91982	1643.05	0.91411			1643.05	0.67686	1643.05	0.93373	1643.05	1.01905	1643.05
					574.453	-3.08497e-14		575.389	-5.69654e-14		582.312	-1.39879e-14			574.453	1.12348e-13		575.389	4.47962e-13		582.976	5.38508e-14			1641.13	0.97963	1641.13	0.97989	1641.13	0.95215	1641.13	0.90182	1641.13	0.86263	1641.13	0.875	1641.13	0.92105	1641.13	0.91477			1641.13	0.67635	1641.13	0.93359	1641.13	1.01658	1641.13
					574.898	-3.07944e-14		575.835	-5.71088e-14		582.765	-1.87276e-14			574.898	1.08877e-13		575.835	4.44495e-13		583.428	5.52185e-14			1639.2	0.98165	1639.2	0.9808	1639.2	0.95359	1639.2	0.9101	1639.2	0.87179	1639.2	0.88165	1639.2	0.92532	1639.2	0.92245			1639.2	0.67618	1639.2	0.93444	1639.2	1.02152	1639.2
					575.343	-3.12556e-14		576.281	-5.75615e-14		583.217	-1.94967e-14			575.343	1.05769e-13		576.281	4.4165e-13		583.881	5.44413e-14			1637.27	0.98546	1637.27	0.98573	1637.27	0.95658	1637.27	0.91737	1637.27	0.88191	1637.27	0.88996	1637.27	0.93259	1637.27	0.92803			1637.27	0.67637	1637.27	0.9354	1637.27	1.02897	1637.27
					575.789	-3.08298e-14		576.727	-5.78344e-14		583.669	-1.18035e-14			575.789	1.02422e-13		576.727	4.39764e-13		584.334	5.39276e-14			1635.34	0.98715	1635.34	0.99038	1635.34	0.95982	1635.34	0.92205	1635.34	0.89091	1635.34	0.89672	1635.34	0.93729	1635.34	0.93402			1635.34	0.67658	1635.34	0.93452	1635.34	1.02759	1635.34
					576.234	-3.01649e-14		577.173	-5.7757e-14		584.121	-1.52082e-14			576.234	9.971e-14		577.173	4.37969e-13		584.786	5.32841e-14			1633.41	0.98574	1633.41	0.98885	1633.41	0.96116	1633.41	0.91914	1633.41	0.89091	1633.41	0.89869	1633.41	0.92651	1633.41	0.92287			1633.41	0.67665	1633.41	0.93325	1633.41	1.01912	1633.41
					576.679	-3.04521e-14		577.619	-5.78202e-14		584.574	-2.20752e-14			576.679	9.74386e-14		577.619	4.35312e-13		585.239	5.18838e-14			1631.48	0.98483	1631.48	0.98632	1631.48	0.96099	1631.48	0.92008	1631.48	0.89452	1631.48	0.90035	1631.48	0.92717	1631.48	0.91976			1631.48	0.67644	1631.48	0.93343	1631.48	1.01576	1631.48
					577.123	-2.99609e-14		578.065	-5.6982e-14		585.026	-1.65328e-14			577.123	9.54715e-14		578.065	4.32685e-13		585.691	5.07461e-14			1629.55	0.98476	1629.55	0.98532	1629.55	0.96052	1629.55	0.92255	1629.55	0.89804	1629.55	0.90085	1629.55	0.92429	1629.55	0.91764			1629.55	0.67602	1629.55	0.93365	1629.55	1.01795	1629.55
					577.568	-2.96283e-14		578.512	-5.70356e-14		585.479	-1.58305e-14			577.568	9.24391e-14		578.512	4.30353e-13		586.143	5.0623e-14			1627.63	0.9845	1627.63	0.98415	1627.63	0.96012	1627.63	0.92195	1627.63	0.8946	1627.63	0.8993	1627.63	0.92457	1627.63	0.91494			1627.63	0.6764	1627.63	0.93336	1627.63	1.02225	1627.63
					578.013	-2.95113e-14		578.957	-5.74969e-14		585.931	-2.21289e-14			578.013	9.007e-14		578.957	4.26733e-13		586.595	4.98817e-14			1625.7	0.98365	1625.7	0.98235	1625.7	0.96029	1625.7	0.92895	1625.7	0.89862	1625.7	0.9056	1625.7	0.92887	1625.7	0.91598			1625.7	0.67826	1625.7	0.93318	1625.7	1.02687	1625.7
					578.459	-2.94959e-14		579.403	-5.69971e-14		586.383	-1.62178e-14			578.459	8.69782e-14		579.403	4.24612e-13		587.047	5.01411e-14			1623.77	0.98251	1623.77	0.98169	1623.77	0.96201	1623.77	0.93119	1623.77	0.89883	1623.77	0.90462	1623.77	0.92613	1623.77	0.91566			1623.77	0.68027	1623.77	0.93327	1623.77	1.0179	1623.77
					578.904	-2.92334e-14		579.85	-5.63489e-14		586.835	-1.87215e-14			578.904	8.39306e-14		579.85	4.22381e-13		587.499	4.9644e-14			1621.84	0.98242	1621.84	0.98235	1621.84	0.96406	1621.84	0.9326	1621.84	0.90248	1621.84	0.9056	1621.84	0.92887	1621.84	0.9208			1621.84	0.68029	1621.84	0.93345	1621.84	1.01874	1621.84
					579.349	-3.08573e-14		580.296	-5.67046e-14		587.288	-1.13063e-14			579.349	8.08029e-14		580.296	4.197e-13		587.952	4.75906e-14			1619.91	0.98436	1619.91	0.98383	1619.91	0.9651	1619.91	0.92787	1619.91	0.90233	1619.91	0.90204	1619.91	0.93018	1619.91	0.92327			1619.91	0.67842	1619.91	0.9326	1619.91	1.01727	1619.91
					579.794	-2.97964e-14		580.742	-5.74339e-14		587.74	-2.04334e-14			579.794	7.82871e-14		580.742	4.17916e-13		588.404	4.4962e-14			1617.98	0.98711	1617.98	0.98735	1617.98	0.96643	1617.98	0.93048	1617.98	0.90733	1617.98	0.90323	1617.98	0.93175	1617.98	0.92888			1617.98	0.67686	1617.98	0.9307	1617.98	1.01351	1617.98
					580.239	-3.05053e-14		581.189	-5.78434e-14		588.192	-1.5141e-14			580.239	7.57158e-14		581.189	4.15928e-13		588.856	4.37892e-14			1616.06	0.98721	1616.06	0.99	1616.06	0.96694	1616.06	0.93292	1616.06	0.91202	1616.06	0.90658	1616.06	0.9338	1616.06	0.92891			1616.06	0.67724	1616.06	0.93042	1616.06	1.01197	1616.06
					580.684	-3.12403e-14		581.635	-5.77394e-14		588.644	-1.75797e-14			580.684	7.4012e-14		581.635	4.12745e-13		589.308	4.29436e-14			1614.13	0.98464	1614.13	0.98813	1614.13	0.9642	1614.13	0.93509	1614.13	0.91375	1614.13	0.9101	1614.13	0.93459	1614.13	0.93279			1614.13	0.67892	1614.13	0.93272	1614.13	1.01305	1614.13
					581.129	-3.12158e-14		582.081	-5.84117e-14		589.096	-2.29362e-14			581.129	7.17567e-14		582.081	4.10214e-13		589.761	4.21893e-14			1612.2	0.98346	1612.2	0.98519	1612.2	0.96084	1612.2	0.93428	1612.2	0.91187	1612.2	0.90905	1612.2	0.93449	1612.2	0.93021			1612.2	0.68038	1612.2	0.93456	1612.2	1.01871	1612.2
					581.574	-2.9826e-14		582.527	-5.97159e-14		589.548	-2.81529e-14			581.574	6.87134e-14		582.527	4.07608e-13		590.213	4.24499e-14			1610.27	0.98368	1610.27	0.98238	1610.27	0.95956	1610.27	0.93687	1610.27	0.91171	1610.27	0.90565	1610.27	0.93524	1610.27	0.92731			1610.27	0.68089	1610.27	0.93445	1610.27	1.02125	1610.27
					582.019	-3.12023e-14		582.973	-5.78943e-14		590	-1.67947e-14			582.019	6.62083e-14		582.973	4.05527e-13		590.665	4.29593e-14			1608.34	0.98294	1608.34	0.97966	1608.34	0.95968	1608.34	0.93393	1608.34	0.90831	1608.34	0.9055	1608.34	0.93487	1608.34	0.92658			1608.34	0.68071	1608.34	0.93402	1608.34	1.01826	1608.34
					582.463	-3.04556e-14		583.419	-5.70599e-14		590.452	-2.13368e-14			582.463	6.43193e-14		583.419	4.02838e-13		591.117	4.258e-14			1606.41	0.981	1606.41	0.97826	1606.41	0.95906	1606.41	0.93652	1606.41	0.91163	1606.41	0.90944	1606.41	0.93562	1606.41	0.92803			1606.41	0.6805	1606.41	0.93524	1606.41	1.01737	1606.41
					582.909	-2.92627e-14		583.865	-5.84333e-14		590.905	-1.62413e-14			582.909	6.18747e-14		583.865	4.02448e-13		591.569	4.15296e-14			1604.48	0.98036	1604.48	0.97874	1604.48	0.95903	1604.48	0.93581	1604.48	0.91489	1604.48	0.90969	1604.48	0.93635	1604.48	0.92946			1604.48	0.68025	1604.48	0.93725	1604.48	1.01605	1604.48
					583.354	-2.89259e-14		584.311	-5.82285e-14		591.357	-2.02191e-14			583.354	5.99022e-14		584.311	3.99728e-13		592.022	4.04415e-14			1602.56	0.98219	1602.56	0.97964	1602.56	0.96094	1602.56	0.9387	1602.56	0.9148	1602.56	0.90621	1602.56	0.93672	1602.56	0.9259			1602.56	0.67983	1602.56	0.93838	1602.56	1.01944	1602.56
[truncated: 572 more rows]
[truncated: 25 more columns]

## Sheet: Fig.4
a				b		Free energy (eV)					c		Free energy (eV)
[truncated: 8 more rows]

## Sheet: Fig.5
a
DMSO fraction (mol%)	Conversion (%)	Carbon balance (%)	Selectivity (C%)
[truncated: 23 more rows]

## Sheet: Supplementary Fig. 2
Ni@C-S1/25			Ni@C-S1/30			Ni@C-S1/0
[truncated: 7,002 more rows]

[truncated: 15 more sheets: Supplementary Fig. 7, Supplementary Fig. 8, Supplementary Fig. 9, Supplementary Fig. 10, Supplementary Fig. 11, Supplementary Fig. 13, Supplementary Fig. 14, Supplementary Fig. 15, Supplementary Fig. 16, Supplementary Fig. 17, Supplementary Fig. 23, Supplementary Fig. 24, Supplementary Fig. 25, Supplementary Fig. 27, Supplementary Fig. 28]
